# Supplementary material for: Extracellular vesicles of Norway spruce contain precursors and enzymes for lignin formation and salicylic acid
Source: Plant Physiol. 2024 May 21;196(2):788–809. doi: 10.1093/plphys/kiae287 (PMC11444294; doi:10.1093/plphys/kiae287)
Supplement: kiae287_Supplementary_Data [file kiae287_supplementary_data.zip]

Archive with 5 entries (5 files):
- Kankaanpaa_etal_Supplementary_Data.pdf
- Kankaanpaa_etal_Supplementary_Table_S1.xlsx
- Kankaanpaa_etal_Supplementary_Table_S2.xlsx
- Kankaanpaa_etal_Supplementary_Table_S3.xlsx
- pp.02044.2023-s06.pdf
