# Supplementary material for: Extracellular vesicles of Norway spruce contain precursors and enzymes for lignin formation and salicylic acid
Source: Plant Physiol. 2024 May 21;196(2):788–809. doi: 10.1093/plphys/kiae287 (PMC11444294; doi:10.1093/plphys/kiae287)
Supplement: kiae287_Supplementary_Data [file kiae287_supplementary_data.zip › Kankaanpaa_etal_Supplementary_Table_S1.xlsx]

## Sheet: A) EV samples
Supplementary Table S1A. Compounds detected by gas chromatography–mass spectrometry (GC-MS) analysis in the extracellular vesicle (EV) samples and EV-depleted culture media of tissue-cultured cells of Norway spruce 7, 10 or 14 days after transfer of cells into liquid conditions. Lignin-forming (EV_7days, EV_10days, EV_14days) and non-lignin-forming conditions (KI-treatment; EV_7days_KI, EV_10days…
													+KI
	7 days				10 days				14 days				7 days				10 days				14 days
Compound	EV 7days 01	EV 7days 02	EV 7days 03	EV 7days 04	EV 10days 01	EV 10days 02	EV 10days 03		EV 14days 01	EV 14days 02	EV 14days 03	EV 14days 04	EV 7days KI 01	EV 7days KI 02	EV 7days KI 03	EV 7days KI 04	EV 10days KI 01	EV 10days KI 02	EV 10days KI 03	EV 10days KI 04	EV 14days KI 01	EV 14days KI 02	EV 14days KI 03	EV 14days KI 04
1001_Component_0485_16.5992	0	36452	35805	18734	43982	29548	31584	27082	45557	37067	42587	51113	9271	29265	17540	42504	27504	27434	22893	100517	61781	119236	57532	63582
1002_Î±-Methyl-L-tyrosine,3TMSderivative_16.6315	0	33031	30842	26196	28157	24558	50816	0	31691	27164	37654	45250	37993	30109	26533	36038	19514	27191	41563	70758	0	0	27639	48992
1007_Pyrogallol,3TMSderivative_17.0322	0	49102	44994	43834	118010	59081	51193	37724	74266	48798	55515	49967	31953	28899	22078	33073	29488	49635	0	45657	30082	42494	34798	26045
1019_Component_0433_19.0763	0	37609	85679	121396	44099	44124	138961	100862	102872	95521	144040	107275	60277	63276	29147	184404	45579	86290	50689	82089	130709	143100	115445	95155
1027_N1,N1,N2,N2-Tetrakis(2-((trimethylsilyl)oxy)propyl)ethane-1,2-diamine_20.2777	0	56418	137259	408369	23671	44384	199565	152428	27530	51723	96481	51728	0	0	182717	0	64707	31825	122944	0	0	90393	124001	0
1028_Component_0429_20.5355	0	11643	0	58892	61404	53557	0	89015	0	43686	73939	49123	0	70628	0	100397	49529	84601	79344	144856	69899	99517	20345	102093
1029_Component_0237_20.8655	0	10181	24250	173177	27866	9083	23713	55016	25890	26713	54966	112193	7915	29028	17250	177550	31036	73993	49965	422412	45693	134015	26302	98027
1033_Component_0160_21.7957	0	12822	34048	495090	172208	19306	36403	68809	162630	157813	219945	308841	0	141150	97145	475354	50822	231638	202277	892205	143836	365183	45656	424158
1034_Component_0411_21.8962	0	16488	29860	64840	8129	17168	39560	64991	21606	11666	33041	54088	23806	133046	34514	58645	19717	152876	18372	61305	29903	86952	32890	38503
1038_1-Diphenyl(tert-butyl)silyloxy-4-methoxybenzene_22.5391	0	58280	69981	304055	119768	88282	88026	226301	121667	136141	228925	325436	61288	89579	39904	229978	128885	157858	112755	428558	179429	212307	0	340878
1039_Component_0148_22.5891	0	6905	20567	488966	67427	25277	48106	84179	37249	19980	101058	126569	39335	63003	20370	373222	79582	293207	81831	1008551	111073	194575	60927	221504
1040_Î±-D-Glucopyranose,4,6-O-ethylidene-,3TMSderivative_22.6792	7189	6307	10349	968720	326914	33640	285039	564862	209961	226996	381030	425239	14475	336857	228779	1030122	370967	639183	436498	1584312	315439	682821	298799	611913
1046_Component_0964_24.1259	0	18611	0	0	14811	56851	12128	0	90819	37128	25962	76227	0	20039	30561	0	0	0	0	0	29059	0	8773	0
1055_Component_0158_25.9964	0	29186	110393	455148	94294	16469	124442	238458	63745	57266	141955	194764	42399	63198	50747	367504	119748	291417	167013	905975	60366	230530	92287	475754
1058_2,3-Dihydroxybutanedihydrazide,6TMS_26.2131	0	7730	0	88437	0	12568	0	53897	20759	16799	30529	73391	11114	0	0	57282	23783	43908	28858	120168	30577	44490	38587	57155
106_Component_0366_10.9792	37578	49409	70224	84294	168095	80102	91118	103834	152632	168854	130042	188053	72568	25306	95421	88747	55523	81938	105363	85035	182361	83708	112251	110718
1069_Component_0564_27.852	0	3977	17683	45892	20001	12371	33473	63792	63591	63573	72780	87139	29614	30792	25700	23918	27643	28453	26602	59658	49911	48472	41845	72365
1084_Component_0635_33.6981	0	53529	0	62625	0	0	7859	63819	0	0	0	58562	15049	67591	0	17731	18709	36664	10169	97661	0	19596	45918	67634
1092_Sucrose,8TMSderivative_35.7635	0	21972	84180	660599	36401	17606	44397	39293	5691	8533	5077	0	21635	73445	29863	554275	8897	13130	11171	142991	499113	3354	0	0
1095_D-(-)-Fructofuranose,pentakis(trimethylsilyl)ether(isomer2)_36.0669	0	9546	47699	294447	25636	10284	25958	12133	0	0	0	0	13226	34955	13177	216393	0	0	6635	65241	198108	0	0	0
1097_Sucrose,8TMSderivative_36.5787	0	18528	33955	292581	0	0	4545	10228	0	0	0	0	8330	33932	13814	140120	0	0	5519	43356	135695	0	0	0
1105_Component_0387_45.642	0	15265	23288	42171	62172	30423	60832	141502	169890	138373	162715	165551	16607	10910	6950	12260	18317	9111	7354	12989	26668	15511	14929	14883
112_Component_0758_11.0404	39800	59598	30046	0	0	18531	0	0	0	71705	0	0	20537	40169	25024	66750	37298	18642	70043	0	39644	0	62159	0
113_Component_0684_11.0972	16853	0	0	20653	26511	0	0	9329	6674	0	15552	38327	0	0	0	50158	0	16235	17275	58021	12326	36394	11845	18839
1189_Monomethylsuccinate,trimethylsilylester_8.5203	0	0	26640	84246	0	0	0	125727	0	0	0	76784	19006	260446	25510	152631	0	252190	31856	28321	0	130634	14800	0
119_Component_0162_11.2629	156237	173765	208020	326814	826178	487200	525155	579428	889432	727969	743434	701429	137403	0	163204	127544	299456	105987	265713	404643	782018	599822	582182	621292
1203_Component_0362_10.8144	0	0	56814	129805	22615	0	48996	33229	0	26116	54214	68908	0	0	0	34455	27108	5310	45862	114096	31405	53074	41915	192078
1204_Hexane,2,5-dimethyl-2,5-bis(trimethylsilyloxy)-_10.8953	0	0	127643	300719	67083	0	176962	861554	72969	59964	206858	859774	0	94953	0	146384	0	119523	65661	216694	65181	357794	0	0
1205_7-tert-Butyl-7-(2,4,6-triisopropylphenyl)-2,3,5,6-dibenzo-7-silanorbornadiene_11.0392	0	0	24467	116927	90609	117777	107573	126206	51205	0	148280	112623	60114	69236	51267	0	0	184373	0	126509	198127	96747	0	40967
1207_Component_0750_11.3511	0	0	13579	25523	106803	29396	36641	29564	0	35029	45188	37706	13260	10016	7611	16514	8533	58467	9276	20760	45434	34869	31822	46844
1209_Component_0722_12.104	0	0	45231	0	38873	0	0	68603	79332	66546	88839	93294	40550	0	0	0	36193	34380	0	0	30874	0	0	0
1216_Component_0275_13.4166	0	0	62931	164889	182358	95720	137887	245034	325147	237811	262232	198377	16975	19844	21944	28614	21546	17047	39947	50376	187672	104355	84001	92959
1217_Component_0167_13.5482	0	0	145995	235304	0	62720	0	253206	0	150921	199096	267719	196565	659728	139164	131377	79598	839013	100291	303622	132015	287590	0	138388
1228_tert-Butyldimethylsilylmethylphosphonofluoridate_15.5313	0	0	8347	37024	0	0	0	67321	76242	0	50644	172500	0	43143	25307	67156	46905	125567	65553	550003	130358	372597	124024	342817
123_Component_0808_11.3111	197126	111393	61819	0	51426	68181	153167	73389	86248	58766	52969	258651	0	67391	45538	49275	76698	0	94661	74696	0	64078	85646	39119
1234_Component_0434_16.9715	0	0	29283	102965	30343	40196	20678	90451	0	0	57141	81896	7876	0	16126	81652	0	17490	32835	142112	7595	68286	43166	28588
1236_Component_0575_18.0549	0	0	16315	16988	23020	7156	18819	56453	15868	16562	82318	33487	5331	4343	0	3885	7608	5591	0	17502	26449	14934	15166	14964
1246_D-(-)-Ribofuranose,tetrakis(trimethylsilyl)ether(isomer2)_20.8322	0	0	42811	544860	83848	31036	51167	256110	73656	59277	155037	367577	26066	62821	27647	559665	84965	193391	121457	1293102	108415	472422	94567	369514
1249_Component_0393_21.1922	0	0	16476	78849	28980	0	8501	35299	0	0	26455	37374	0	26429	17806	75994	19744	50335	31880	165394	34241	11150	24008	44409
125_N-Methyldiethanolamine,2TMSderivative_11.3859	229120	82751	107681	148320	26777	89339	122876	146620	109814	109916	164459	145110	109206	120324	118704	136552	111141	115176	136200	163077	1116402	124525	134473	125457
1253_FoliachinenosideI,6TMSderivative_21.9724	1202698	0	7613	1080406	107136	20872	0	533812	0	0	116043	287021	0	38609	0	1131710	37069	457395	151874	2028496	66567	615954	0	251262
1259_Component_0103_23.8127	0	0	366924	1180180	460822	0	0	494618	0	0	341450	532950	229553	342260	218382	1316642	406798	847420	515567	1867925	1080689	760898	77206	1075177
1262_Component_0452_24.1967	0	0	15163	0	31028	41544	0	27811	74760	45360	56925	110130	0	0	0	0	0	0	29257	90313	30566	0	31278	0
1269_Component_1614_25.635	0	0	9611	62461	0	9854	23222	51286	26354	8651	60667	45629	5873	24908	6793	31399	15468	37238	17972	72804	0	40515	28993	40054
1274_Component_0495_26.3053	0	0	29232	113568	20045	27270	72026	71625	61920	40120	60829	80732	0	13605	19251	99784	33951	72073	45640	109560	29641	68227	0	66877
1280_N-Acetyl-D-mannosamine,5TMS_27.6187	0	0	38905	165181	59386	18675	11531	146176	53722	23531	98593	275961	6433	22112	7682	125715	31880	62739	72735	50240	118355	39136	58405	183630
13_Component_0294_8.3567	42625	28196	20486	54461	130584	48984	97329	76137	5731	68243	34578	38441	33403	66635	55862	62741	51893	37886	144770	0	29623	76224	36912	107168
130_Component_0220_11.6505	21148	257389	312635	309419	331402	256807	329894	438070	279461	319777	397870	428588	341940	278636	366139	328471	356667	296888	356032	334807	274068	340786	296782	420829
135_Component_0260_11.7072	290207	0	30944	286610	147480	139366	221728	311503	77290	154472	366804	310779	47634	116987	39093	165709	81048	480558	86093	274920	206495	278520	179587	120759
14_Component_0550_8.411	31066	53446	0	47319	49549	35106	89360	85722	79517	0	22452	76920	59458	54586	0	77056	40749	27648	47250	115544	0	27977	92334	23750
140_Component_0341_11.8271	20219	124409	190712	165452	108060	143146	154786	212294	118731	109838	187357	175362	127455	143344	121008	187764	116154	141926	156332	194220	166555	180121	220302	166597
1414_Component_1425_9.2081	0	0	0	39484	0	0	0	0	0	0	0	0	31787	50278	3692	11810	0	51080	0	8954	10758	0	43181	7818
1423_1,2,3-Butanetriol,3TMSderivative_11.0106	0	0	0	130294	15686	11459	21346	83640	30001	0	36543	109683	0	0	7649	94692	11430	0	17245	159227	20280	94655	46014	44506
143_Component_0290_11.9763	70585	168086	164602	194637	290743	120496	62906	62255	235876	187542	43330	167631	124170	71505	132994	122494	72093	67734	109252	78125	49201	147696	27254	169422
1432_Component_0427_13.1166	0	0	0	36265	0	0	9435	95551	145674	95331	18803	141794	0	0	0	25795	0	0	0	29094	18216	27080	11488	54733
145_Component_0359_12.0579	662716	71932	81577	105800	83083	65106	92121	101519	72845	72873	90068	107971	89975	143574	103372	98166	93471	193997	91483	102126	72855	102463	94593	84759
1450_Component_0474_18.2017	0	0	0	6639	13332	15736	9576	15671	10424	0	5879	37211	10373	6791	0	10262	12562	10823	6433	121744	21942	83045	25845	107161
1457_2,6-Dimethoxyhydroquinone,2O-TMS_19.7018	28811	0	0	94911	267536	136103	240138	512846	760886	612817	941981	815092	0	0	0	0	0	0	0	52902	438486	255829	371999	154769
1458_Component_0602_19.872	0	0	0	21664	53374	30345	27563	37238	45575	45894	56812	53640	14734	21109	17611	64673	23571	0	19373	74574	45212	30714	29226	61225
1459_4-Methyl-4-ethyl-5-methylene-2-benzylimino-1,3-thiazolidine_20.0954	0	0	0	61677	0	0	43082	58693	0	0	27787	70332	0	0	42498	66207	0	0	0	113117	64327	64345	53197	69038
1460_Silane,diethylbutoxypentyloxy-_20.6955	0	0	0	83067	36074	0	0	35621	0	27627	49574	47890	0	33093	15190	106591	36601	61149	40617	231466	50550	83890	62775	124462
1466_Component_0113_21.3523	0	0	0	40804	49876	37098	47061	86988	94576	84876	77946	329574	0	0	31028	185882	84720	220326	114777	1557502	169881	1017917	244787	792139
1473_Component_0388_22.3856	0	0	0	32398	30017	149905	128492	71792	13037	33159	169344	67502	22541	14449	6273	8151	0	98487	0	17169	310642	35511	20379	0
1475_Component_0066_22.8323	0	0	0	1700690	1578065	0	1116695	1208520	1152333	0	3311328	1263869	0	0	0	1503315	1460132	2613537	1312190	1579171	1194800	1401816	1238887	1294735
148_Component_0432_12.1194	17866	19764	39462	121391	106870	75361	44287	81277	58953	48916	70023	57252	26149	36383	26993	38050	34554	41305	37743	100426	143244	30388	71412	124681
1485_Component_0123_23.4926	0	0	0	813200	162797	48391	0	293901	0	117834	0	522949	0	0	0	776215	195745	341197	87271	1311164	141266	277800	0	574232
1493_Component_0109_24.1061	0	0	0	920001	255022	0	137942	264759	0	0	17051	0	0	0	0	1289854	12639	559171	25521	1668377	164125	362408	356595	399269
150_Component_0557_12.1646	30533	59041	81281	56181	43390	53715	89320	0	62521	58154	91836	49095	89944	103985	77558	66625	97020	91200	92054	106049	87361	0	73594	101257
1507_Component_0265_24.7195	0	0	0	84308	179708	92242	75383	0	116373	91598	13870	0	0	69180	0	108265	27932	188363	180599	350533	20833	0	0	0
152_4,6-Dihydroxypyrimidine,2TMSderivative_12.2481	146778	117150	90622	73382	174245	104088	96598	72673	133898	96130	85667	71739	61170	60935	52785	67759	60990	59861	54848	58226	68636	56035	60050	82010
153_Component_0198_12.2664	416769	296885	212285	187817	579452	276124	263974	329108	436132	273004	239216	311386	137504	142584	131279	137683	153782	149852	54861	151719	180111	175133	158984	124753
159_Component_0565_12.4873	38793	48720	51434	73228	47542	36413	66614	9722	50944	63062	67538	69815	56626	75505	54763	76808	71159	57558	70003	52918	28381	71730	63308	64417
160_Component_0213_12.568	90929	144225	167847	344196	209957	259447	329228	376859	183394	181566	217393	333130	48705	78631	205772	90395	218117	293578	59251	163464	309942	257580	337162	520191
161_Pyrrole-2-carboxylicacid,2TMSderivative_12.5548	109282	137949	120436	169968	212541	155259	139206	116793	208175	118883	122195	117267	93583	86362	93955	84265	98229	93034	79080	88698	98423	189106	115634	93654
164_Component_0023_12.654	10062460	9229017	9847056	10259604	8436666	9084680	9997446	10018392	8656609	9098735	9932950	9810073	11908215	12065218	12638519	12011020	12097050	10975390	12182568	11534926	10737752	11018523	11855758	11589643
165_Component_0553_12.7223	17873	35580	0	20858	22781	0	23735	92808	89427	66868	15762	42219	0	0	0	0	0	42471	0	45357	47311	31734	11614	51405
167_Serine,3TMSderivative_12.7462	199046	992867	1178023	1159330	762062	788263	2074088	1006751	769886	1362322	1447835	1517294	1166502	1612915	1106910	1135542	705317	1129620	1281214	1854778	808068	1553528	835978	1288853
1681_Component_0661_18.3918	0	0	0	0	62919	0	33694	0	10288	10195	20433	9888	26487	0	3996	0	0	15953	0	63455	26884	0	51603	0
1694_Component_1034_23.186	0	0	0	0	0	0	0	88530	0	0	0	103849	5287	21948	7992	78918	12500	32372	152139	0	0	0	0	0
170_Component_0330_12.7931	173335	149706	154140	152562	231930	126545	118138	84199	217103	147472	188183	60500	96868	26376	39535	52940	26207	54615	102016	93635	86258	40685	134372	111162
1706_Component_0918_26.6737	0	0	0	0	0	38052	51555	29036	18309	9179	15401	17077	31931	0	72481	0	19073	0	0	0	15542	28520	20639	28970
173_Nonanoicacid,TMSderivative_12.8462	1089885	637614	903034	1675330	1681093	859467	1197666	1656754	2022881	2057141	1475077	2093740	1420881	1013239	1941577	1152431	1048870	844769	2012206	2622820	2887381	1793189	2071471	1095595
174_(2,4,6-Tri-tert-butylphenyl)(difluoro)methylsilane_12.9074	11573	19065	13872	13067	56481	29902	61731	93679	149639	142524	155145	144963	0	12535	22739	15071	0	0	15626	25677	51510	40763	44721	0
175_Component_0845_12.9266	30512	22792	27602	22973	32729	31910	23833	32386	35003	39414	18454	19966	22265	21055	26343	31044	28055	20500	30302	23849	19512	11950	24714	73561
178_p-Toluicacid,TMSderivative_12.9776	268013	250919	696860	2756315	590578	370369	1157126	3879240	445763	315853	1388039	3690723	312880	8441680	777746	2202771	383772	7887643	1009495	2628051	503462	3056267	300711	492960
1825_1-Ethyl(dimethyl)silyloxyoctane_8.5512	0	0	0	0	0	26950	0	0	0	0	31915	0	0	11614	0	0	11979	0	71570	0	68788	14478	35055	34264
183_Component_0737_13.1362	35658	44777	46884	33598	57267	49679	0	13404	32131	32613	0	0	51605	45962	43161	54822	87172	45753	52584	63283	49605	52548	54581	17755
184_Component_0496_13.1614	33644	45494	52284	66694	86129	50467	66030	62704	95662	113505	66568	75476	65506	50832	67243	69454	26248	56833	68935	89499	98454	74812	57382	97792
185_Component_0277_13.1909	26714	212903	233143	311709	206254	204123	246516	272474	230309	70837	267600	253799	267359	285322	265614	274569	282354	255114	276816	323181	296538	273463	277704	243768
186_Component_0249_13.2265	256300	243006	248492	181730	386501	208179	262465	220177	210268	246837	205506	224173	225306	281436	287821	298386	253433	249008	257244	234870	271532	325490	225533	290647
188_Component_0570_13.2896	37973	24584	26882	38953	62688	58459	67190	62578	66514	71677	83375	85100	34166	0	18259	26525	41908	39610	37515	44207	55010	33534	21169	44572
19_Hexane,3,3,4,4-tetrafluoro-_8.4965	106777	54404	0	0	52141	63543	13236	0	24220	75640	14767	0	76965	0	0	0	30369	0	0	0	63984	44634	165119	54771
190_Component_0468_13.3151	86859	101192	92509	97644	105996	91424	97747	108649	103193	39396	101388	110701	96933	115098	99919	111402	103702	112296	95642	108433	105236	110716	106997	106543
192_L-Threonine,3TMSderivative_13.3596	57177	120958	175252	196545	102756	118336	297316	162440	130376	176186	213009	263338	167342	221521	129258	187744	128885	161934	153115	290845	123415	233115	151085	190132
193_Component_0558_13.3916	81744	56209	32711	48478	91324	49840	57892	56992	58719	60377	56033	51619	42473	54314	63226	47375	74650	48674	65163	68543	24086	46224	77635	39372
194_Component_1103_13.483	4767	8634	58840	10538	15717	18895	58134	13417	42682	5695	36858	21446	0	0	4282	8053	32273	0	0	0	38257	45205	6766	52661
195_Component_0305_13.4982	104275	122016	60472	162997	172807	191767	158341	218876	104139	129630	196222	177328	50240	49907	112636	133825	83596	266857	108192	57677	217079	148834	132505	95623
197_Component_0802_13.5451	93321	32182	0	18064	68412	28960	31604	0	27986	14399	31315	20906	34877	0	10974	82420	0	36695	0	35646	9577	0	32426	36039
198_Component_0465_13.6097	125680	192519	156865	177080	207687	150058	305229	204106	201752	117329	151879	154177	0	203698	139291	183450	173549	66665	139068	121590	156794	162246	248220	136175
2_Component_0036_8.0738	2929965	3512869	1867112	2065045	1847691	4006185	2116612	2275473	2066692	1936880	1925802	6031954	7737748	5786957	6121399	6301465	4304507	5292943	4943745	5466964	5661007	4061283	4902293	6021887
200_Component_0646_13.6291	12981	0	0	0	47307	0	51097	65891	60900	41505	61332	55161	0	0	0	0	13680	0	3782	5126	44130	33924	40060	0
201_Component_0141_13.6763	144845	200711	221462	225436	173539	196889	228568	235467	198132	208907	233936	233621	223843	251546	256961	230849	237505	240790	290944	266373	1107769	236340	230921	251470
202_Component_0744_13.6999	10447	22646	10940	12731	48139	12991	0	0	27873	0	0	0	69096	0	23235	18636	89959	0	0	171685	0	19822	167841	0
203_Component_0184_13.7266	620141	523746	561453	568806	666968	496391	589821	605406	524046	546256	570329	460228	485264	502775	510848	495506	534004	456985	594592	498418	404142	571268	457099	284303
205_Component_0412_13.743	121789	55554	127624	110309	106611	108606	119839	59171	107597	55300	108435	152819	98466	96294	136175	230156	98709	217976	139363	90401	97610	115890	87665	130361
206_Component_0538_13.8208	21648	33280	72609	24151	31454	29023	14110	27755	35596	44378	97944	37503	28212	21758	15397	20323	74859	18357	16938	29461	33909	25293	34781	33915
207_(R)-5-Methylhydantoin,2TMS_13.8483	76420	0	66145	0	85268	53601	71692	72658	101765	86378	75234	88296	58114	62753	54399	0	51066	61030	57284	0	41047	69583	0	69244
208_Component_0410_13.8682	55345	78661	87634	56659	90550	97389	87804	130130	97921	96049	115916	96681	139223	144935	138100	55128	150240	137288	127658	152834	129776	118142	150255	153391
2092_Component_0546_17.8817	0	0	0	0	0	0	0	0	0	0	11311	10630	0	0	0	9587	0	23617	0	93680	23713	51477	33009	45057
210_Sebacicacid,2TBDMSderivative_13.9631	1012971	169681	145740	177207	264249	175193	129510	208388	237299	171758	197041	200565	131488	123981	113444	161113	164057	139805	129819	147534	174011	138005	142078	163633
213_Component_0555_14.0149	21111	53037	17636	34584	60533	79556	85725	92282	58294	54531	77102	63545	52440	43173	61531	66626	67697	92331	65641	83344	81061	84213	68383	64406
214_Component_0508_14.0564	39181	0	18956	28375	80602	25271	85318	100912	84010	78987	104897	107701	9758	5450	0	26615	36436	22934	0	19354	70852	45337	69286	44788
217_Component_0191_14.1633	322692	266255	398069	613696	238690	409013	239556	434290	233451	62890	119713	399367	494603	527347	330233	215646	530479	419122	206921	611701	174893	466359	149010	453967
219_Component_0458_14.27	30545	0	15318	126884	75766	19957	48811	103082	67685	48042	99289	66037	0	0	0	19317	0	0	16889	59504	57632	57874	68412	87555
22_Component_0998_8.6102	168803	19809	0	18339	98814	0	26394	21613	44890	285318	0	0	115487	0	54705	0	12028	0	29518	23755	20485	113794	80078	15103
222_Component_0039_14.331	4276242	5628527	5926310	6068420	5190524	5533332	6134013	6186089	5346404	5591329	6135436	6075341	6596486	6741402	6892764	6794896	6698230	6664166	6861158	7037909	6563486	6591862	6794786	7018248
223_Component_0664_14.3663	36573	32754	34858	29481	36248	46109	36337	53540	35033	47186	62676	53491	35853	37196	63162	31439	13540	33494	35736	29720	44106	43061	24603	39413
226_Component_0403_14.4909	131159	48810	60320	88324	93638	5953	102720	124936	148995	127509	156999	132648	38799	49363	51368	46918	54866	43701	51509	65333	70156	59190	79079	80457
227_Component_0110_14.5575	593363	1241495	1399728	1376899	1210471	1281696	1409448	1472316	1272329	1298709	1464210	1434275	1483160	1489871	1587995	1603868	1544591	1485292	1637758	1596669	1569957	1500286	1656380	1655388
228_Component_0599_14.6289	39656	142766	79229	126654	0	51338	100031	85008	81098	87122	23222	67636	103628	83998	57230	70428	71855	68998	28358	110424	97832	75292	73365	64645
229_1-Triethylsilyloxyundecane_14.6551	147975	47655	35793	0	197126	81577	33723	24144	68605	42797	0	62588	0	22802	31771	32718	37194	40025	57372	0	0	0	0	14781
23_Component_0127_8.6057	54774	961206	941312	685198	1287816	842483	869879	638517	998896	766232	640509	692235	427548	637396	507086	607439	681502	576857	647253	502301	546572	532754	485447	738975
231_Brayelin_14.7251	780037	577095	521132	74712	745268	561987	553371	530131	613110	548296	539157	523412	46117	495027	64959	508319	41169	510432	494943	543008	503575	509737	528305	528973
238_3,4-Dimethylbenzoicacid,TMSderivative_15.0319	39520	20864	32740	28082	90462	38025	30477	56796	62170	45497	52035	69877	23391	27695	14861	30604	27966	27717	29955	39992	56240	45169	52495	31836
239_Component_0052_15.1066	4986573	1375840	1495962	1474752	1258935	1331416	1557161	1482667	1298704	1349885	1491981	1424677	1503364	1559668	1566932	1582320	1574397	1532580	1572270	1659041	1530489	1566449	1578822	1680980
240_ethanone,1-phenyl-2-(phenylthio)-_15.1344	41873	57247	86306	74502	84208	61155	87807	111818	97922	84616	116577	89654	80391	81789	90885	107720	72845	84162	77396	83100	96917	115146	99919	104191
241_Decanoicacid,TMSderivative_15.2009	494948	257084	206759	231353	762230	307896	357359	338094	528223	370269	506789	561416	487237	263557	284052	224419	641511	336672	370365	384337	604536	287921	774718	574936
243_Component_0680_15.2368	21671	24815	29301	22500	59571	40604	48735	55980	42643	50179	42227	57000	27302	19724	18680	24025	13289	19312	11806	20966	39633	36685	36145	11717
246_(2,4,6-Tri-tert-butylphenyl)(difluoro)methylsilane_15.3486	361983	241304	88308	0	184892	121951	162435	126263	200429	125674	109435	0	70919	73121	51159	43111	109175	98193	0	110102	0	81405	0	43169
247_Component_0224_15.368	221770	251535	327585	367570	320748	302657	364806	323748	379922	351996	378539	293862	341086	372213	404375	371328	347038	331153	376343	448598	344389	396132	311779	396226
248_2-Aminomalonicacid,N,O,O,-TMS_15.4166	30552	38573	21141	21422	53445	36242	140568	116178	59227	92622	91896	116138	47911	61977	43507	116138	33164	45593	51535	129816	60823	58840	50761	72204
253_Mandelicacid,2TMSderivative_15.5653	112215	21895	0	7672	96648	14734	10452	10148	28150	0	8584	26396	7327	8577	8908	12366	0	0	0	8245	9665	0	0	6524
254_Glycine,N,N-dimethyl-,ethylester_15.588	36218	11900	17644	101365	28198	32528	48969	49720	35929	24362	16961	0	13249	29268	9894	56435	26094	49120	18749	102972	23440	101019	22172	37635
255_Arabino-Hexos-2-ulose,3,4,5,6-tetrakis-O-(trimethylsilyl)-,bis(dimethylacetal)_15.64	66071	34193	353661	590077	723537	403871	880578	2166171	3312872	3208452	4198165	5067081	51670	37703	102800	206645	67593	36699	140970	262775	660958	531538	893773	213875
256_5-Hydroxymaltol,2-O-TMS_15.6786	40003	25530	21115	44146	65843	27748	42875	49933	52550	46139	39500	34034	15250	6019	12507	18732	15132	29847	21279	26912	37090	19498	32822	23851
257_Component_0487_15.7228	57290	54708	44277	39036	22464	42050	63341	117529	100623	103021	83793	87540	57516	62357	53022	44469	55574	55356	35687	34930	93445	53438	38244	37589
258_Component_0631_15.7603	24365	29134	20337	69617	40726	36628	69393	51480	36692	40125	43086	43754	27268	23816	35807	30679	34885	26988	33641	44071	42990	33410	39774	20226
260_Component_0640_15.7914	19971	26213	22350	44523	36976	21145	28459	47708	33425	44069	44390	54853	26962	38430	49618	25232	25062	19352	24100	66685	55133	32531	34242	49895
261_Component_0476_15.8367	33833	44704	56965	56967	63390	49651	75911	22221	59323	28213	40560	66120	40514	42254	43855	55853	59833	48835	26146	73053	121181	73094	47077	73376
262_Component_0374_15.8914	14950	22615	72743	79710	8885	87780	90741	40324	134914	113032	89181	43548	67078	69264	44059	120460	14817	73167	14724	180329	80207	61970	75961	110737
266_3,4-Dimethylbenzoicacid,TBDMSderivative_16.0467	49350	23124	19275	182847	50986	28777	34327	0	57222	19004	24705	28170	33299	39880	19100	30180	13069	44234	15524	24452	184112	30302	18340	51677
268_L-Threitol,4TMSderivative_16.1081	82901	35081	94801	241427	95922	51908	59204	156050	104273	65001	92255	202417	48975	47646	42484	220872	52645	53716	38078	294772	77524	171719	73950	114216
270_3,7-Dioxa-2,8-disilanonane,2,2,8,8-tetramethyl-5,5-bis[[(trimethylsilyl)oxy]methyl]-_16.2037	117121	1075343	24262160	44060065	126028	1317350	7064646	8586446	98283	1588567	10682701	5289774	82521	788346	27368674	6200057	65316	2424300	10769701	11939185	79962	9349365	11862019	2241346
272_Triethyleneglycol,2TMSderivative_16.2437	1954979	1923633	1501336	1328821	2149046	1928387	2059143	1730079	1999984	2006306	1536151	2076416	1592099	1766745	1429759	1779533	1792485	1790764	1507958	1380739	1700053	1570076	1332931	1840968
274_Acetamide,N-(2,4-dichlorophenyl)-2-[(4-methyl-1-phthalazinyl)thio]-_16.2937	31473	17836	20998	16991	12693	0	44185	36232	0	0	9327	54216	16125	15766	0	24153	0	0	39943	53709	15397	41687	25613	24470
277_Component_0035_16.3646	6838517	5684933	6063013	6360055	6634418	5678947	6413425	6307830	6057670	5748103	6449012	6702302	6801530	6797362	6770744	7708556	7788893	6626724	6893054	7656350	7199226	6883303	6939860	7185116
278_Salicylicacid,2TMSderivative_16.3778	227509	224954	246879	278514	270097	275916	338031	249740	155118	257252	313401	254969	213210	251246	222518	213736	206948	207372	242342	245463	280152	176674	374453	277581
279_Component_0676_16.397	23345	28132	33626	19145	60157	27111	23721	34640	179129	47265	29880	22139	26530	27235	22823	15097	20344	28105	22405	15564	16533	68000	27647	22093
282_Component_0313_16.5038	87913	117540	138746	110823	202858	82971	191562	208508	256832	43033	94561	138437	112419	197028	136201	159666	122331	182591	99685	191548	145997	193105	227685	144579
286_2,3-Dihydroxybutanedihydrazide,6TMS_16.6482	36062	19429	50323	209261	119460	112128	156330	255918	106820	135509	251389	306383	46476	84619	63408	191865	81011	222141	114569	343236	226656	275335	142651	185615
287_L-5-Oxoproline,2TMS_16.6682	440634	794845	647819	959624	869633	693944	1089497	773641	915662	942267	1065196	1281686	716194	756419	583498	812906	601196	759639	755453	1407725	764797	1227435	763131	1082801
288_Component_0229_16.7014	291542	162962	227801	153715	149307	186626	270557	266598	187754	222344	229129	253700	296099	270988	363529	237146	244171	247843	232723	188550	231004	253319	349682	274996
290_Succinimide,N-(E-2-buten-1-one-1-yl)-_16.7814	1198344	570717	933247	637580	560790	806104	1089470	1161412	849050	949691	1015273	1150859	1139304	1053081	1323925	887429	928869	1009475	936713	703998	994224	933949	1328938	1000849
293_Component_0372_16.8802	18406	60977	31386	91702	139900	88371	78462	109776	135147	109121	110720	183798	19736	22984	26152	60586	42594	14055	35697	98841	54495	86369	63720	81859
294_Component_0633_16.9238	12213	44549	24899	22665	68959	0	43529	31158	19775	45416	30144	9565	51711	23285	27495	32702	26962	25215	19899	38608	52587	31035	18341	40208
298_Component_0060_17.0587	3324781	3163813	3366463	3113761	3210416	3014647	3527612	3168229	3032678	3262720	3354315	3351940	3295375	3493931	3478665	3533766	3519471	3357461	3618981	3647274	3209780	3458619	3488952	3756705
299_Component_0077_17.0869	794184	856503	1238356	1733661	1495518	1012608	2218817	2650320	2492751	2233413	2582261	2834641	1003887	1352012	1214139	1210440	1060904	1229486	1188926	1118104	1594521	1448677	1718606	1282266
30_Component_0173_8.8912	25600	301177	353561	224591	383572	370532	361127	480489	308854	227983	291757	479488	359739	575393	459504	499237	539457	558621	775816	587453	448602	542791	693399	528762
300_2,3,4-Trihydroxybutyricacidtetrakis(trimethylsilyl)deriv.,(,(R*,R*)-)_17.1049	9622	0	21034	68591	24651	44139	26452	72537	35049	38704	50912	67456	11928	27104	0	82518	0	44239	25602	143968	77307	58585	34584	55380
302_Methyl4-hydroxy-3,5-dimethoxybenzoate,TMSderivative_17.1539	76255	88120	94433	124200	153795	119138	149932	236183	404456	260927	327319	320102	87858	87351	79774	88615	90549	77036	75661	85018	142786	118067	142233	107334
303_Heptasiloxane,hexadecamethyl-_17.1813	61617	43376	47696	43417	12880	38547	65432	63146	56506	53348	47450	57121	40919	41458	41045	42168	40488	46565	56972	45757	99746	41623	105427	45906
305_Component_0542_17.2236	96729	83547	82944	75770	80173	84408	89336	93450	80252	79343	80502	89851	87263	81067	75738	83662	79605	67025	82461	80193	73422	87250	88090	82484
307_2,4-Dihydroxy-3-methylbenzaldehyde,2TMS_17.2514	11685	26299	12695	0	58037	58646	17141	0	27229	20416	0	0	61158	11724	0	18005	132708	20819	30093	36490	25734	0	0	23132
309_Component_0288_17.3131	83224	48567	100681	155208	214271	117979	249534	294221	219136	222058	270100	266259	67897	83236	54091	117194	81160	72541	81785	170136	251870	182461	229577	202806
310_Component_0690_17.3703	19957	0	10190	0	19695	6758	22548	40955	51079	15169	46271	57170	5437	11491	0	12959	0	0	4420	12617	18921	12408	15203	25038
311_Cinnamicacid,(E)-,TMSderivative_17.4056	113253	71166	22849	0	118662	51661	44924	0	70912	43647	51332	42228	0	25593	15489	0	19284	24808	10801	0	0	0	5478	10919
312_Component_0580_17.4088	9809	9172	27197	70707	35451	22299	0	70934	34290	62777	0	0	34573	16684	31633	58551	22980	80829	49173	50977	60408	48097	109591	50372
315_Component_0315_17.5039	68093	26831	32474	44696	249001	55811	76394	64910	117693	0	108912	88036	161550	55970	47332	29827	184730	63475	55070	39883	134606	0	85757	63880
316_2,3,4-Trihydroxybutyricacidtetrakis(trimethylsilyl)deriv.,(,(R*,R*)-)_17.5303	47577	47092	38390	96743	172126	69032	141416	153575	241546	247511	256988	305934	17950	104633	30590	127130	36852	58653	77100	222395	119750	148775	113372	104356
319_2,4,7,9-Tetramethyl-5-decyne-4,7-diol,2TMSderivative_17.5958	2391988	1371894	1457835	2381069	1584097	1929208	2860652	2889285	3543852	4040914	3877870	2721032	1611795	2472238	4321053	3614489	2290975	1975676	3910078	4267159	2971223	3554207	2410654	2668766
324_3-Hydroxybenzoicacid,2TMSderivative_17.7439	241416	205735	129790	158829	314249	163839	148847	177583	272589	206645	167361	194412	117174	96475	61211	84799	125188	91999	72909	87199	99529	89045	82881	89192
325_Component_0369_17.7915	21171	23393	29111	51616	58146	32014	97672	156668	72350	110037	184305	162976	16065	22656	6017	45330	26575	31211	20309	53434	171596	56626	82528	82288
326_1-Dodecanol,TBDMSderivative_17.8173	163051	93328	127718	160563	780042	211368	296542	615692	425255	399666	664661	713268	96957	61799	80110	102922	106948	77719	81657	110077	343779	148995	219172	150745
327_Component_0615_17.8504	16726	10052	36194	0	53333	12615	47068	65608	53475	47212	70745	72385	18998	0	22547	0	23176	19838	19851	35889	56776	41647	47744	48291
33_Component_0593_8.9455	56594	0	43354	30508	24151	52660	35091	37585	39731	31540	56013	50341	44791	61775	37454	47254	32118	35769	49160	35777	77215	54623	54912	0
332_Component_0478_18.0232	31023	38959	45144	85486	77408	44595	53256	120905	71126	62193	75069	96701	40811	56023	39472	56048	54380	25766	41487	98208	99167	75054	68090	68671
333_Component_0630_18.0971	41925	5269	38408	34378	50691	60412	65695	28372	53861	7674	51528	69912	31775	7384	8377	18006	36009	23575	0	15118	34552	73824	0	66837
334_Component_0619_18.1216	16981	28341	24086	29470	46509	20427	37272	47385	10471	45474	71898	63292	24856	10987	12142	61067	42564	22973	45756	9099	65832	32977	30389	35482
338_Component_0576_18.2871	46666	25072	34006	62803	48944	25329	32484	75105	66574	51293	50205	81311	29279	26363	24963	23247	19432	24480	11084	57018	42838	25904	29615	53060
340_Component_0470_18.3438	122769	83111	38405	38337	112383	49243	86325	63062	91232	81879	23326	82969	48530	14229	59134	10723	40892	27214	31587	40889	95886	33510	10949	31813
342_Component_0239_18.3951	242771	314803	320297	231204	374979	390577	360087	269994	381414	327835	343748	350255	310376	134485	308361	352880	375272	332391	330495	413657	404486	367916	349234	372029
343_3-Eicosene,(E)-_18.423	141786	180647	184209	275715	31936	185732	202098	291761	117692	181561	197625	211541	210646	411611	205870	226782	209927	206455	210141	176189	194886	203179	182586	216097
344_Pyrogallol,3TMSderivative_18.4758	147059	78362	67517	62078	135712	72276	75158	70681	97900	89149	78387	90871	48621	59131	60621	90424	59561	82612	76722	75839	80278	71858	76404	99539
346_Trimethylsilyl2,2-dimethyl-3,6,9,12,15-pentaoxa-2-silaheptadecan-17-oate_18.5207	426084	445429	316758	301002	595922	404186	358321	321500	545990	415099	322968	321071	176265	195755	154920	201754	206465	208225	213178	259888	240372	251327	212882	245846
347_Component_0228_18.5472	439170	211733	268675	154222	373530	194699	274144	175606	258950	271954	175570	156421	118488	151614	129271	165040	161033	132004	176121	117658	134144	156218	120155	190825
348_Component_0720_18.5785	28036	52595	23521	18483	13957	17393	15713	14890	16028	16658	10925	55727	12745	23091	9433	22393	0	22870	32221	51766	20334	26206	23360	31249
349_Pimelicacid,2TMSderivative_18.6274	95707	108097	81551	97472	147931	109981	109454	106918	134772	101264	98343	92523	92070	89944	79158	88902	103463	83846	90806	100598	122298	90422	93354	102901
351_D-(-)-Ribofuranose,tetrakis(trimethylsilyl)ether(isomer2)_18.6985	97533	45710	65054	126236	103121	70130	81019	103917	103443	103075	118886	122583	70598	70459	66009	178796	88702	109278	85193	268690	117298	126535	103925	169758
352_Component_0529_18.7452	15267	53660	60033	63032	52571	56120	63901	68238	54975	62682	69141	71988	71559	84561	79541	80235	97885	87109	87572	101249	77280	89356	87121	85336
353_D-Mannose,5TMSderivative_18.7718	32260	39069	56765	96245	72759	58117	61323	65809	71056	78348	83286	77284	64433	59604	89535	175307	85601	97135	82126	264967	83297	131253	92056	175679
355_9-Chloro-9-methyl-9-silafluorene_18.8185	133614	78838	186654	1079430	239481	128668	232212	596121	220584	177973	369353	817291	133571	199052	141334	958432	168707	379343	289638	1439109	326789	724073	258866	641794
357_3,4-Dihydroxybenzaldehyde,bis(trimethylsilyl)ether_18.8625	47805	19134	25693	18692	51300	20701	22209	17628	31462	23557	20804	0	10361	6750	10294	12052	11812	14170	9530	11773	0	14834	13550	12946
358_Component_0650_18.9108	34147	21055	35069	37924	64994	22116	29722	45069	45093	30086	30913	33383	30158	31971	21174	53496	53788	17660	40040	36564	40319	43634	26285	53469
36_Component_0475_8.998	13613	95638	97061	107604	119299	97240	89458	96277	124817	109568	108954	83172	108513	89517	108072	94873	109973	64753	93963	93783	100665	121572	86640	91556
361_Component_0171_19.0184	384395	114617	355620	673169	637179	356205	523968	513539	625018	588248	819125	491147	245541	280340	258551	397856	347341	397031	404626	684537	588324	567432	705276	784718
362_L-Rhamnose,4TMSderivative_19.0406	12131	0	17908	137096	96027	54112	94583	193487	42290	101699	77112	356854	13687	20524	11876	100118	33338	35728	47982	213053	183398	187565	75479	281337
364_Triethanolamine,3TMSderivative_19.0939	1899324	642510	522870	2536940	5251643	5877672	727522	2134821	958439	392422	1448710	1724441	1321192	686064	493587	5282495	629600	2442500	717833	2588684	1624281	4806025	846910	1919717
366_4-Hydroxybenzoicacid,2TMSderivative_19.1525	279098	128472	99384	102313	368513	155266	51755	107028	241282	127753	122754	138464	78594	66540	50468	24497	103221	77623	78957	105943	99859	89705	79622	88851
368_Component_0544_19.27	8026	0	0	34882	12313	35936	46089	94378	16020	25896	73674	57153	0	10083	11407	16464	0	66477	0	28920	25437	37212	0	4267
371_Arabinofuranose,1,2,3,5-tetrakis-O-(trimethylsilyl)-_19.3084	137367	25288	58350	52774	97090	93384	92941	79637	92678	107877	167116	65475	51663	55467	59849	52569	49513	109701	60680	62432	97521	67996	81438	89529
375_Component_0139_19.432	676933	902003	913611	979974	913855	934607	1006192	1042798	914844	917589	1036232	1015770	983727	1022793	973000	1092840	1030533	1075293	1055176	1119108	1116840	1067559	1058391	1114185
376_Î±-D-(-)-Ribopyranose,4TMSderivative_19.4586	98225	109299	135949	245493	163351	115064	138812	176162	138107	143434	180963	174833	131481	153233	161922	406827	182511	235836	193565	614804	188812	235686	179315	335747
378_Component_0201_19.5253	5947	10625	23585	331089	103853	11928	40419	229093	105550	92141	163922	219262	25145	44758	20177	280765	56528	172840	74287	556991	89002	71375	66968	227843
380_Trimethylsilyl3-methyl-4-[(trimethylsilyl)oxy]benzoate_19.5542	46573	16919	16370	16173	69084	20244	8162	24232	32830	12920	16779	21959	18640	0	7083	20960	23988	19463	27895	31784	32282	23180	14636	22469
381_Component_0329_19.6243	161563	117493	76960	114832	208732	140744	200840	214333	232057	212191	184765	176227	135667	220411	185348	208679	209038	226675	219613	218588	188784	174303	169187	215337
382_2,2,6,6-Tetramethyl-1,5-dioxa-2,6-disila-3,4:7,8-dibenzocyclooctane_19.6495	44364	40307	55013	66230	51495	54491	59198	60456	83905	84529	96294	90503	69699	53949	53661	62548	66024	54379	57240	67720	45114	42781	45840	61825
385_Dodecanoicacid,TMSderivative_19.7252	1140603	820817	640516	652184	1546122	896317	954437	836137	1056783	1043333	1246717	1277341	1389512	713403	696639	698981	1612846	826584	906247	1035890	1028329	746727	1002144	1222099
391_Arabinose,4TMSderivative_19.9254	20088	0	18866	86844	48055	26141	34593	126970	63930	76047	98341	192854	0	32634	14009	89211	23625	59777	43293	224436	104949	143569	78460	183201
394_1-Propanamine,2-[(trimethylsilyl)oxy]-N,N-bis[2-[(trimethylsilyl)oxy]propyl]-_19.9876	46353	103662	1777904	5344444	51214	146299	2708672	884500	73484	130194	635230	585397	67947	264521	1888415	818872	106924	317632	657780	1351482	186325	802326	1355073	442811
395_Component_0215_20.0243	52118	77522	0	26574	505751	320319	54944	115639	235342	248429	314148	338271	124644	0	16619	22298	292709	10725	19601	0	200974	30608	46539	59418
397_Component_0064_20.111	1844086	2087643	1998192	1302195	3411059	1685447	1893689	1329734	2186806	1972990	1358360	1351628	827962	989012	878672	1138909	1206973	1022334	1197615	1075042	946537	1045502	926570	1335810
399_Component_0236_20.2374	104189	140615	187079	319170	287811	237958	266019	389031	314383	318747	400169	413296	154309	168488	107427	246032	182652	208137	162974	381693	422970	345431	264641	269109
40_Component_0197_9.0875	185268	281131	325459	218932	288955	287498	314660	312046	288950	326100	283192	268800	260756	134499	277337	268366	301217	294678	346988	241445	276553	268610	279867	359620
400_2,5-Di-tert-butyl-4-((trimethylsilyl)oxy)phenol_20.2975	224837	57836	72450	81141	54694	52093	37333	0	63481	75073	41842	91467	123859	112904	41566	151811	84947	109926	0	160375	153880	82560	63848	147380
404_Component_0353_20.4073	131794	164419	176949	158370	162519	156014	196242	176018	129968	166083	179644	174423	168111	194443	202776	27766	188975	177473	196149	175645	186187	172027	189177	196524
405_Alanine,N-methyl-N-methoxycarbonyl-,undecylester_20.4392	4865	0	66381	172419	74821	83353	132537	18426	198637	64877	184479	15458	379316	0	25847	0	105420	15938	93857	0	71337	0	54976	16947
406_Component_0028_20.4921	51937	147109	587878	4934653	1051427	422810	802351	2193926	762123	729355	1660289	2339822	459430	995122	452952	4575102	1165989	2497716	1579859	10051971	1294178	3633838	908793	3251844
409_Component_1230_20.5426	158995	48738	69110	35213	0	20954	66070	0	63782	15187	0	46770	63252	0	65166	0	25588	0	0	0	0	0	55187	0
41_Component_0414_9.1808	11748	114561	105933	114721	53941	93011	108074	89436	88271	88330	106583	119807	121355	74796	193198	0	143976	152295	133062	126807	110883	127181	110120	132649
410_Component_0207_20.6222	37952	31560	62359	296390	72163	54093	81247	185768	84857	71318	117360	246103	53730	72407	52090	289843	121003	147487	128385	532560	30869	252208	105080	250767
411_1,1,1,3,3,5,5,7,7,9,9,11,11,13,13,15,15,15-octadecamethyloctasiloxane_20.6552	109470	57646	112359	95751	197408	104000	149863	127306	187412	121073	151104	131139	70612	53075	64472	70019	75550	60429	63939	65444	429718	104224	622376	165076
414_Component_0214_20.7311	397365	399982	308813	342671	513487	393058	448246	336156	446049	344684	366948	336119	310312	321281	287484	322993	328669	328660	304102	428947	396237	353013	287616	430176
416_Component_0235_20.7975	80373	14857	58623	224500	150737	66326	129705	62179	180217	153076	217260	428175	34642	63632	19146	91812	85203	150588	106528	374893	178566	255083	51762	262014
420_Î±-D-(-)-Lyxopyranose,4TMSderivative_20.922	1094936	788927	1188682	819001	1518305	1124634	1267761	890894	1658564	1591103	1981802	1014311	1040758	1069742	1225947	896828	1385903	1458424	1322748	1356905	1203863	965528	1578306	1810965
421_1-(2-Hydroxyethyl)-2,2,6,6-tetramethyl-4-piperidinol,bis(trimethylsilyl)ether_20.979	42510	39368	30375	74095	52942	41212	50557	65407	48457	0	47793	32476	27879	106560	26854	48987	33714	40660	17089	61715	28196	55165	14642	0
422_Component_0346_21.0556	40061	0	47616	137663	44687	30952	43695	83942	47277	57079	70128	115339	228203	0	37987	144636	52565	65435	72875	214194	65427	115395	50734	74955
424_Component_0047_21.0922	159581	110518	356227	2823596	623872	345137	468028	1886461	568888	463873	1053008	2864876	261013	482785	240279	2978726	685768	1620938	880580	5876367	754019	2697964	740556	2581481
427_Component_0257_21.1589	27773	32112	45151	232328	117245	48316	126055	204198	87560	83708	149936	156425	50013	76696	41123	207856	60395	155866	91031	370056	153880	137129	183910	158383
429_Phosphoricacid,2-(trimethylsiloxy)-1-[(trimethylsiloxy)methyl]ethylbis(trimethylsilyl)ester_21.2194	29961	164658	168477	208979	81994	192575	226262	231187	140413	245008	225690	281956	181413	314358	264241	412641	254424	363212	368194	447367	297926	444525	405889	530753
430_Component_0596_21.2513	35232	30789	29520	30497	50744	30327	33142	39631	75693	61852	19130	19117	40091	46524	43341	29563	40336	48366	52098	48793	39412	10042	9831	15539
431_Component_0381_21.2956	21450	0	8573	167639	22254	0	21710	58942	22806	21424	47394	53326	0	29949	13657	114937	28986	7616	38823	176142	64783	73308	30764	83630
435_Component_0670_21.4156	15268	10472	22751	52248	18882	17213	26192	34407	33609	27190	32157	45699	19783	19506	22758	18546	20646	26872	33483	61346	14626	44013	15129	39179
438_Component_0316_21.529	36871	11209	0	108965	52093	22209	49178	98005	42509	31522	78311	132189	32383	22873	16241	116044	63596	84376	54069	248086	37206	102887	69197	135720
439_1-(Dimethyldodecylsilyloxy)butane_21.5676	79529	79883	17146	33599	19604	25818	112530	91162	16188	30175	29939	81086	75737	19149	80707	76854	79704	85568	20905	104087	80060	98588	18900	86060
440_6-[(3,4-Dimethoxyphenyl)(4-morpholinyl)methyl]-1,3-benzodioxol-5-ol,trimethylsilylether_21.6113	19616	10026	23933	55713	75418	23760	44698	86686	93173	64851	84619	56653	0	0	0	21401	0	6340	0	22941	39248	22776	22132	18863
443_Isobutyl2-hydroxybenzoate,TMS_21.6912	11824	0	0	0	99007	14427	25370	29976	56736	41051	45017	22559	0	0	0	0	0	0	0	0	30168	0	19034	0
447_Component_0672_21.8129	43191	99015	112531	17020	0	90622	132747	0	0	0	16751	56804	97734	0	12708	19771	134145	60991	0	34372	12904	0	118950	25901
449_Component_0255_21.8646	281362	152633	122637	98448	374770	182876	172729	151480	236824	179140	194603	188645	351616	145035	114565	103114	325712	160729	162938	157718	208572	115965	163497	152948
450_Component_0858_21.9257	65851	12114	11964	12802	15893	12863	16223	14157	18427	14818	12540	20401	16816	0	13532	12502	24879	0	62225	34335	15054	5132	20844	22478
452_Phosphoricacid,bis(trimethylsilyl)2,3-bis[(trimethylsilyl)oxy]propylester_22.0096	308273	1652006	1449971	3313339	562382	2229543	2667931	3455457	1144265	3077978	2089669	4235056	2280969	6270812	3555691	7126747	3628090	6609302	5524454	7358011	5118871	7326086	6708399	8354811
453_Î±-D-(-)-Lyxopyranose,4TMSderivative_22.0281	1202698	863553	1645244	50015	1661378	1117814	1229183	342004	1700511	1399040	2666854	701631	1088466	0	1323090	462023	1554424	1322046	1406189	714628	971180	571446	1410008	1643475
455_Component_0082_22.0657	1971949	1797328	87119	576609	122516	85894	125642	258279	114386	104095	193047	296158	81529	139151	80976	567503	144710	263145	200631	2546026	142508	352982	129013	328549
457_Isovanillicacid,2TMSderivative_22.1414	705003	1079055	843963	1161297	1903094	1107185	1213465	1819611	2090308	1846994	1999716	1980676	801211	794512	692831	1239371	849254	814484	816388	891189	1193055	995017	1122409	1029118
458_1H-Pyrrole-1-ethanamine,tetrahydro-Î±-methyl-_22.1528	11277	22256	89820	0	55262	63029	93540	0	124670	184033	117884	20101	244907	74406	35661	0	122318	0	108620	0	157762	0	37656	168613
459_Component_0181_22.2124	5792	0	28096	300088	42986	15990	28564	111794	19984	18811	44846	71271	25914	28805	27035	362251	56420	176027	78521	708586	44947	203509	42767	186570
460_Î²-D-(+)-Mannopyranose,5TMSderivative_22.2824	87036	179742	439079	3112681	787962	425930	625249	1586543	363639	425952	907158	1153258	516642	916376	520123	3487388	1062062	2162415	1416719	6787887	1026738	2440870	680241	2020884
461_Component_0861_22.2901	7825	0	0	0	0	8821	0	0	17156	25877	19643	91523	0	0	21094	0	0	53412	34270	0	57832	263738	81192	365736
463_D-(-)-Ribofuranose,tetrakis(trimethylsilyl)ether(isomer2)_22.3391	59029	139659	430327	3382888	705486	256474	552121	1664323	265099	384662	837997	951141	357738	805225	412163	3533843	974383	2014060	1283494	6144150	703625	2146912	534026	1760679
465_Component_0274_22.4211	122480	66191	12419	211510	94090	34497	15142	238696	244839	7568	173598	327180	28841	5709	17420	9741	182297	10232	30403	212840	205575	157804	185516	199846
466_Component_0479_22.4578	26295	31289	0	41664	43655	28581	67447	81095	108958	78954	111546	120675	45045	32139	32651	36843	32992	12116	36965	42336	40710	60881	27330	49550
467_(2R,3S,4S,5R,6R)-2-(Hydroxymethyl)-6-(2-methylbutoxy)oxane-3,4,5-triol,4TMS_22.4991	11874	33021	90713	806522	128452	74119	109225	333452	61925	77523	194528	347282	100201	213857	93974	865854	206464	544215	257092	1393926	141904	573120	106324	570210
47_Component_0262_9.3123	98292	148391	7636	244331	232710	200990	247232	276594	236521	278885	337917	359164	201155	218267	183435	276321	193591	173930	139294	210829	309521	273749	311194	332935
475_Component_0308_22.7592	10344	0	8503	54004	16309	10631	13208	28389	174572	14151	26450	22356	8655	15549	81280	190173	17246	33860	19819	263508	16448	29131	5503	30361
476_Component_0144_22.7825	7189	13072	161588	572034	77621	47138	170654	288423	35270	31856	199376	130444	42679	217962	46958	634297	224963	530233	264128	1032287	201207	396033	58822	255598
478_D-(-)-Fructofuranose,pentakis(trimethylsilyl)ether(isomer1)_22.8357	47925377	32147752	58564662	30585928	61568151	49689062	59714024	31357210	58738484	58743597	71468106	33505324	55621272	65872793	60003533	41379554	70818673	82207806	77637033	13946407	70984324	41454972	74547890	42115539
480_Tromethamine,4TMSderivative_22.9425	61204	45809	0	151561	103004	67338	136219	160968	117667	69086	77575	152606	122855	151061	0	163493	147743	160991	166543	358657	157113	147893	164788	187562
482_D-Psicofuranose,pentakis(trimethylsilyl)ether(isomer1)_23.0124	52599539	24011261	50442490	57220531	56631944	44156037	55346155	59559470	54809517	54252200	64576953	55462218	44062380	55869542	47852521	61156808	59878499	69745140	65416615	55062823	62126445	59208576	63456847	58373275
484_L-Sorbopyranose,(1S,2R,3S)-,5TMS_23.0892	3796563	3604265	9383602	33832698	12267150	6645167	9253443	9535980	9274141	8647463	15465710	14319970	7484703	11715994	9190292	14112632	13673639	19518424	17143256	36612777	12989345	13887535	15416581	15167112
485_Component_0423_23.0749	11119	3955	12717	0	47691	19472	39568	13054	146365	119701	77161	11237	0	5556	0	0	0	3369	4435	0	8614	0	15476	6897
486_Component_0995_23.1057	76231	0	72482	9143	79520	0	88479	31415	5276	0	95610	34517	0	22640	92806	0	23865	32783	21195	0	75484	86634	86240	33589
488_Component_0498_23.1599	72653	41073	38147	36286	91219	58546	54666	29053	71927	54795	41254	29828	74749	66966	39493	19587	60757	51162	40903	0	30161	41614	50976	39515
489_2-Methoxyethanol,triisobutylsilylether_23.1826	73839	0	54010	279978	97267	49304	63679	256198	158060	109453	197891	276547	0	0	0	186609	0	0	61173	391654	2264417	266589	124636	326772
491_3-Vanilpropanol,bis(trimethylsilyl)-_23.2263	1232596	1639844	2150338	3052181	1926699	2051720	2512083	3071299	3199330	3544095	3221796	2998377	1914918	1886187	1669607	2983251	2085532	2327736	1862171	3453243	2413789	2525258	2536051	2762982
492_Protocatechoicacid,3TMSderivative_23.2483	194833	110020	85847	47618	200527	118388	116896	57727	214700	150885	203892	134729	69773	69232	60392	31452	75957	33275	73390	27706	99251	38912	32873	0
493_D-Pinitol,pentakis(trimethylsilyl)ether_23.3263	25178	122773	202045	9147	190886	62236	113896	20085	178405	54256	44676	49556	392845	60473	263482	81512	44081	114892	20858	49465	181200	18767	321927	20473
497_Component_0183_23.4359	81229	80485	27770	412018	135106	115995	49150	245209	107744	121590	24523	334350	108937	33899	135520	67014	35550	285047	24287	688652	15131	52133	218078	467492
499_Component_0448_23.4907	718449	136948	89945	0	109618	92818	72096	133333	129175	55607	222193	97593	199057	417923	315365	193649	148547	251757	278282	0	112045	160080	145545	265011
5_Pentasiloxane,dodecamethyl-_8.1232	4310771	8338274	9332274	12172956	10906253	9561673	10623118	12353808	11885641	12069167	13743468	13478602	8695202	10350853	10494608	11610634	10671109	10458441	11284150	12949920	12908433	12751740	13099049	12958075
500_Component_0679_23.5404	7156	0	59642	107316	23787	12879	19985	32736	21176	0	8864	25458	18589	8906	8162	0	11458	34161	34275	0	0	0	17625	0
501_trans-Coniferyl alcohol,2O-TMS_23.5364	211314	302728	275081	270267	318321	375812	399214	533985	926955	721970	681349	614682	284684	248422	197493	205620	250503	143128	176472	395504	508704	640058	371580	249994
502_Î²-D-(+)-Mannopyranose,5TMSderivative_23.586	39752	289489	980286	5269883	1219940	552280	1035218	2338786	433495	650820	1345477	1612409	826618	1611303	865627	6137822	1777684	3563649	2421196	8774206	1469249	3663908	1333314	3505278
503_4-Hydroxy-3-[(2E,6E)-4-hydroxy-3,7,11-trimethyldodeca-2,6,10-trienyl]benzoicacid,3TMSderivative_23.626	5108	0	0	128704	0	0	0	62627	0	0	0	69619	0	0	0	172731	24578	58332	17331	350123	0	86584	24691	78847
504_Î²-D-Galactofuranose,1,2,3,5,6-pentakis-O-(trimethylsilyl)-_23.6793	11215109	1360332	4541743	20234281	7861255	4025725	6174661	15522885	4143790	4770779	9944047	10501535	4135445	6524021	4705323	21168003	7823755	14783809	10223737	26687572	7953327	16371578	8628232	14389108
506_D-Psicopyranose,5TMS(isomer2)_23.7593	686427	400856	1302223	6925499	2236293	1101563	1674727	4804471	1620828	1520048	3122076	5504585	1045762	1787187	1175806	6642486	2241984	4695121	3131270	9852076	2477478	6091917	2479539	6000532
507_Component_0587_23.7841	38948	24140	22822	15908	64420	5780	44525	78855	94878	37542	51028	40526	37978	24787	56241	11067	65525	24229	30389	22329	39856	29848	28771	31439
509_Coniferaldehyde,TMSderivative_23.8614	72731	63373	54709	84235	73978	74501	80229	102718	233321	159288	146767	117756	46784	32752	27029	44412	40291	23754	25935	0	82414	74121	17297	52662
510_Myristicacid,TMSderivative_23.9094	2730138	3057636	2824973	2354199	3329418	3044421	3108307	2447348	3180433	3446406	2733934	3256132	3381304	3526795	2307502	2283567	3271278	3021564	2801515	2900233	3260028	2764889	3119772	2932360
511_Component_0800_23.9298	36463	39665	0	0	122919	33157	92419	141784	0	39785	0	269942	54034	29573	0	0	0	0	185970	0	26593	0	76045	42932
512_D-Mannose,5TMSderivative_23.9447	439299	183027	940904	2565841	925594	451432	717108	1750570	975577	934205	1152416	2156454	333812	681507	592716	1973963	661347	1051033	864385	2939874	7814463	1918025	1111195	2345590
515_2,5-Di-tert-butylhydroquinone,O,O'-bis(trimethylsilyl)-_24.0079	453394	694365	670958	71187	493803	516712	621898	549010	548982	693117	630652	381663	648743	622502	874284	441935	636155	595856	655179	454372	713972	459937	701850	463232
517_Component_0594_24.1034	96812	62190	44557	56865	137629	83583	59290	80331	98148	86783	114326	191675	67758	57233	25444	40728	50666	29797	22649	0	94948	0	0	0
519_Component_0751_24.1465	22457	28078	85638	0	0	11237	0	0	15871	46831	35143	13524	27193	22871	21652	0	0	39195	39377	15316	32159	0	38000	114590
520_D-(-)-Ribofuranose,tetrakis(trimethylsilyl)ether(isomer2)_24.1727	268658	578188	1798237	7695221	2182450	1075695	1835756	4123035	953578	1171566	2443496	2879773	1490947	2828748	1676370	8346324	3251991	5478646	4068919	10465916	2513582	5487026	2430544	5348303
522_Phthalicacid,isobutyl3-methylbut-3-enylester_24.2391	102164	74147	87607	120142	123849	66355	76850	74753	110124	85835	73535	70326	40521	75321	48601	0	48930	0	55722	297771	140750	170382	270430	56657
528_D-Altrose,5TMSderivative_24.4294	1974690	507290	1637187	10565646	2299046	1056692	1844623	6130260	1767732	1577717	2847219	5589222	1385601	2411092	1597062	11479728	2837114	6670343	3769958	13766619	2385650	6460218	2769746	8035717
530_1,1-Dimethyl-3-(3-nitrophenyl)urea_24.4859	30767	20403	68362	129962	57059	63775	81770	72906	146540	443047	268722	110691	0	0	0	0	0	0	0	0	0	0	97801	137794
531_4-Hydroxy-3-[(2E,6E)-4-hydroxy-3,7,11-trimethyldodeca-2,6,10-trienyl]benzoicacid,3TMSderivative_24.5195	450263	236464	1247954	5079449	1209310	500939	1120416	3666717	1427088	492945	1807631	5080746	1020752	1800789	805336	5591690	1427953	3569633	101938	10329747	2517378	6192649	1778567	5111802
533_Component_0012_24.5772	11159425	7200718	18548763	32235700	22051223	13916376	19766451	33232143	19624526	18264631	27095340	34826012	15537408	22722696	18309157	35720343	25775655	32222764	28733376	32602486	24818752	39279774	26874656	37800139
534_Component_0637_24.5817	33743	21639	44027	0	67324	39737	66919	33943	39713	43812	46604	106619	34898	33694	56781	0	44171	21632	19578	0	58431	0	54360	14725
535_D-Mannose,5TMSderivative_24.644	44177296	21287746	41160893	76437163	49736950	33151140	43891234	66426099	33327798	36878835	56745527	59458276	39564391	48214815	44247732	80772358	52180391	69859187	65237252	75540016	48697926	69404666	54136115	68001489
537_Component_0606_24.6882	73428	42849	78261	0	0	21122	86410	133468	21065	0	0	0	28879	21759	69789	0	0	0	0	0	97176	41786	124766	134975
539_Talose,5TMSderivative_24.8248	911839	391481	1153808	5500609	1888970	1016447	1687840	3240447	1431614	1375123	2323261	3857980	707662	2154593	918683	5486474	1413354	3539200	2444846	10132786	13735761	4220386	1799187	5156298
54_Component_0343_9.4443	110872	82415	30691	122383	115447	126436	94455	155520	149488	125274	112519	162402	123787	133348	114153	127669	89105	129950	146732	125940	141299	137090	175273	72752
540_2,3-Dihydroxybutanedihydrazide,6TMS_24.8862	514119	246320	679233	2678031	993087	498491	672392	2057258	795875	641731	1116071	2825127	414330	536247	447541	2014140	957279	1422826	1097880	3375665	748267	2352709	1190675	2330213
542_Pyridine_24.9129	36585	19938	25468	108798	61238	38128	61249	80520	63102	55756	92203	108454	0	0	0	105408	64421	65377	72196	114748	0	86115	67462	92715
543_2,3-Dihydroxybutanedihydrazide,6TMS_24.9916	27169652	11635893	29178709	49106978	31185494	22374986	28539721	46207981	29808958	27733440	38293398	50384403	22707962	28145890	25092538	47476517	35070638	42434321	39179552	38992795	35216433	47503996	39485665	48562622
544_Tetradecanenitrile_25.0263	146228	112900	7787	33038	202236	199085	132841	91552	142385	441550	76951	74744	162613	448738	141465	72340	133154	112499	119935	44086	200383	73187	163520	243391
546_D-(+)-Glucosamine,6TMSderivative_25.1296	186422	103644	168928	393311	152885	216492	227001	248111	85243	126193	100377	261756	232678	266559	277990	563630	308065	479020	475573	1010656	303653	396831	454123	444090
547_Component_0142_25.1562	377642	373626	441488	780473	504468	455343	510848	574699	679280	684173	620466	682293	418568	645414	401965	733843	551821	792851	541843	1098004	635335	686387	583962	730011
550_Component_0370_25.2696	36951	44282	29904	125220	45836	77952	122299	105150	100786	122749	78579	73864	51914	68109	86634	107720	93937	87600	80659	184209	43645	69907	81726	88212
551_Component_1164_25.2861	24165	16859	35508	0	71050	37798	50194	82156	57553	69656	79135	52442	0	0	0	17053	0	0	0	0	0	0	0	0
552_D-Mannitol,6TMS_25.303	576346	547397	643814	768474	581993	587086	712369	780861	977832	928473	739619	860649	1135175	2165435	547755	972105	715276	744790	793413	1165241	529864	953079	615001	1149259
553_Cyclodecasiloxane,eicosamethyl-_25.3383	174227	54777	28799	70480	124522	56092	24641	77105	128378	43114	32131	101192	10821	0	11051	66371	29487	34060	53970	134660	170812	24974	120369	51438
554_13-Methyltetradec-9-enoicacid,TMSderivative_25.3783	27874	22054	21841	23906	26902	49810	45728	29885	36939	51635	29735	97250	36070	44166	15792	25832	31438	26019	25722	26111	28882	33281	52176	18511
556_D-Glucitol,6TMS_25.4363	150029	152718	429450	1407795	143141	131256	414937	225446	151169	237959	338226	227595	169212	318758	497305	308812	107381	170196	321598	2539952	105495	261102	175198	540899
557_Hexadecanoicacid,methylester_25.5016	71734	38959	38512	43775	82131	63059	56218	54879	87403	74953	70941	38465	40501	40947	27641	40931	44849	46788	45041	43204	138581	44387	68011	64169
558_Component_0363_25.533	21270	19044	42808	153758	31465	0	16694	70525	17702	59323	32235	50407	13537	8132	0	85006	12429	26455	48991	191316	30448	59279	22450	32283
560_Diphenylsulfone_25.605	362412	194978	160061	141053	146022	227311	248301	205418	264977	314169	244519	324583	187468	296298	207013	225894	273568	324309	345446	257457	192458	262774	325854	327189
561_Component_0447_25.6552	65931	37175	29014	60012	134263	38074	31800	7345	52633	26648	0	19714	0	0	0	0	0	12849	0	0	92136	12832	0	11566
563_trans-Coniferyl alcohol,2O-TMS_25.7168	5798041	9579677	11929933	12194014	10723823	12715528	14378574	17198224	20118340	20604823	18781286	18350457	11941239	9424704	8858270	9652540	11225168	8786607	8570977	10094745	14894644	10647286	13708524	12008369
565_Component_0754_25.7534	20692	24955	23466	17760	28277	22280	51377	38535	0	46101	50090	0	0	19947	18174	23951	0	27932	30472	65303	51573	30037	26063	18978
567_Pentadecanoicacid,TMSderivative_25.873	1065423	1099267	1202701	1486480	1349501	1278043	1628669	1308719	1316667	1746463	1310534	2058934	1239773	1511403	944503	1135208	1193253	1225812	1277051	2185191	1247941	1446251	1411801	1469594
568_D-(+)-Glucosamine,6TMSderivative_25.893	70371	34283	50371	278733	45147	51267	70443	86544	45743	36978	67478	109839	157974	121972	108481	276671	100138	196872	199658	567621	86764	136302	148395	172489
573_D-Allofuranose,pentakis(trimethylsilyl)ether_26.052	14103	87859	226541	1553849	293527	179911	224188	326845	147114	189686	204512	207630	67410	201828	67828	791336	134084	309347	193194	635616	198660	250083	82555	140393
574_Silane,(hexadecyloxy)dimethyl-2-propenyl-_26.1061	207478	97026	88515	80981	190267	112826	102074	119414	162315	142799	125474	163687	110395	84594	67121	80930	103676	91306	74846	114417	227931	101208	271493	218695
575_Dibutylphthalate_26.1353	204101	77926	121832	106464	344278	218939	123049	126708	323692	223833	122779	153520	61192	68477	77484	63200	73338	54081	63315	80281	343957	97709	339502	111930
578_Talose,5TMSderivative_26.4231	61711793	32098487	58863428	88836436	61685495	45958073	58211142	78501728	45066519	48547507	64694028	70772024	57790631	67777289	61790677	89033334	72613215	83762466	76826124	95313664	65107734	86680048	70636397	86257308
579_Component_0311_26.472	79971	35551	82940	129412	261126	27579	73630	33514	95244	55752	58587	138642	108310	109106	16418	52015	89684	47958	33970	65828	111342	119775	42972	73642
581_Component_0514_26.5121	14057	49012	33458	62913	41021	48957	53362	76823	105697	79217	75188	85214	60841	15339	30830	129371	28328	26042	124281	165044	30873	40584	31835	110988
583_Component_0365_26.6331	26437	26592	34247	24426	12396	35125	38568	108073	30376	47773	67544	68865	34278	33947	28719	27185	75586	38751	27776	188144	76367	43173	43945	23348
584_Component_0219_26.6765	68479	27649	36979	212534	67390	0	0	0	0	0	0	0	0	96588	0	295779	0	175721	108093	481299	0	0	0	0
585_1,1,1,3,3,5,5,7,7,9,9,11,11,13,13,15,15,17,17,19,19,19-docosamethyldecasiloxane_26.6895	914064	785377	1139361	836798	1459662	1219505	1064781	1073671	1698630	1305951	1191140	831751	724432	380639	655105	582440	891019	630731	304447	756079	1396372	828666	2121563	1244121
587_Carboxyibuprofen,bis(tert-butyldimethylsilyl)ester_26.7718	8370	6063	0	65402	22126	0	16096	54227	20171	16192	26484	93334	13506	0	9779	69182	22563	38593	26824	103249	21943	62752	32114	69556
588_Component_0278_26.8354	24967	40187	72910	322833	96062	30256	34733	163289	70559	71945	99722	194544	52865	74690	41282	218675	88837	150846	109757	300768	93935	170461	71434	154912
589_Component_0175_26.8863	586797	440609	376861	607519	309732	224721	418736	598075	474262	692159	750754	435739	233506	476162	614648	413854	289167	316882	404654	749257	542493	337767	428509	357972
59_Component_0097_9.6212	291530	508923	755969	913187	1162792	730791	1281256	1452827	552177	1160061	1461564	1369863	461623	655769	453037	451427	436364	559850	655825	804037	1149691	845795	1139084	976252
591_Methyl2,6-dihydroxybenzoate,2TMSderivative_26.9422	25494	17793	0	0	51655	36555	50686	70163	122607	86469	105453	79664	23788	0	26983	0	23567	73424	21856	72487	52533	25846	58873	51696
594_PalmiticAcid,TMSderivative_27.0537	36172	30157	30659	36607	36052	25944	46765	21505	53309	53351	39344	39178	39746	46244	14300	23910	29319	27358	31416	35583	41923	28500	35126	31421
595_Component_0507_27.1065	19787	0	11138	21656	22792	20449	6798	33669	16842	23388	26095	68622	8556	7651	7242	41440	18517	10516	12542	107872	23364	55682	17643	57366
596_Palmitelaidicacid,TMS_27.2519	1814667	1696071	1948782	2172613	2010668	1831887	2485644	1856200	2028331	2520103	1820794	3052383	1495679	1821136	1332243	1635817	1492411	1613117	1698914	2362351	1501195	1829295	1853008	1958056
599_Palmitelaidicacid,TMS_27.3439	703016	177912	150449	155416	692271	211527	189711	141200	304378	222192	138580	202733	118493	130224	108097	100422	127487	120094	107729	156689	114464	121311	107393	118686
600_Component_0609_27.3604	27696	20554	47079	44487	39645	36065	29435	29494	29771	72991	56408	22531	24319	26505	18588	58919	22681	10406	35429	33213	44965	26204	57968	93375
603_Component_0454_27.5289	91759	11175	13619	0	128095	18450	16175	17557	86676	38854	27893	32720	16643	4606	0	0	10908	0	0	0	61545	15231	13253	24691
605_PalmiticAcid,TMSderivative_27.7467	26576744	27654285	29437230	30504413	28207613	30799696	30585876	30029231	27437044	27084297	30640122	33436037	26468128	52988677	35317046	36627054	24186570	46275739	38374703	39466259	25545610	38321910	30181154	30118728
607_Component_0211_27.83	51940	46746	60851	288177	95478	43457	83224	251120	68892	117219	80190	281633	85139	115247	156420	157989	53203	68106	431302	520937	142059	130103	168757	148588
610_Component_0629_27.9834	38569	0	24050	66560	31046	20788	23643	35050	26842	19319	19544	28328	6183	8326	6130	29074	17906	14029	35346	69975	38026	30332	18184	20484
611_Tetracosamethyl-cyclododecasiloxane_28.0221	141405	38260	44910	108733	110850	52112	21083	91649	103314	42613	35665	138997	57533	19691	16273	28967	37592	30928	45281	102898	117225	28229	55566	34054
613_Component_0293_28.1558	179280	146237	145950	172367	214006	188806	280758	184901	286103	269182	185523	187751	261527	201762	124650	130218	196060	152550	183030	165047	246509	178459	274299	259316
614_Component_0601_28.1875	6185	30861	43743	39438	3281	9941	37952	38009	12240	28747	36361	18054	55200	50956	6723	58057	49024	49274	45649	65070	43193	36002	29205	45927
617_Myo-Inositol,6TMS_28.3579	924602	364155	958460	3822410	484842	388251	719133	1180984	275232	699326	631776	884332	720007	1243982	1603985	6527620	1187653	1712925	1826696	4629489	1125368	2035842	1459898	1652773
618_E,E-6,11-Tridecadien-1-olacetate_28.3777	126151	221396	201081	143452	257317	232709	166731	202136	142099	29504	117201	196291	146574	408396	135888	267060	394529	400783	543487	256137	195503	279645	237599	385468
619_Component_0404_28.4321	66867	77434	83885	137844	90629	96151	117588	83306	95061	135334	81407	156253	70535	59387	35027	0	66486	63151	44229	139280	67478	61307	76790	98050
620_9-Octadecenenitrile,(Z)-_28.4835	496317	398791	422900	268409	834644	582258	537015	422819	173271	677954	282681	413234	645605	1196411	316366	578970	811432	544660	841503	519572	87884	22038	447256	869939
622_9-Octadecenenitrile,(Z)-_28.5569	62572	7841	21044	14863	105916	49132	35226	42334	46480	109115	19139	14292	34600	140079	14852	27232	33030	21513	20245	16241	56401	6142	8425	75364
623_Isoferulicacid,2TMS_28.599	159108	201661	149195	158694	243202	180848	132771	184027	228988	229689	156864	185976	90642	90579	47822	64041	95713	82684	63775	29269	73369	77297	61731	84882
624_Component_0298_28.639	127194	87406	82672	98104	275360	89383	104973	75585	105017	154682	67745	138006	121293	111835	50525	65258	115612	58061	56652	129807	153376	81976	50770	177645
626_Component_0486_28.7101	9468	0	10100	74405	28067	0	18286	15608	14963	11389	13265	9206	5413	3644	5692	57083	12645	16034	18896	119235	19615	25909	19820	85681
628_3,6,9-Trioxa-2-silapentadecane,2,2-dimethyl-_28.7891	103155	74089	74736	46330	277583	110477	66130	75740	107816	84646	70460	79847	84928	39498	21903	37165	95348	36902	41461	40072	191852	66222	83678	6649
629_N-Acetyl-D-mannosamine,5TMS_28.8568	14948	4789	22282	133288	34337	23643	18883	70622	39619	32949	49432	105149	8680	37428	11561	107956	42281	60031	52403	339148	51615	131214	44447	199798
63_Component_0896_9.6947	289978	0	19366	13890	13924	40887	15824	13691	32395	59283	25383	28079	0	11385	21464	14925	10890	14107	14531	18707	18964	30108	17460	46372
631_E,Z-2,13-Octadecadien-1-ol_28.9507	57945	22666	27463	11493	111329	34060	103941	38859	42159	112054	48444	27131	73200	93737	7189	13625	20644	75378	17491	12577	42698	18103	16714	127558
633_Heptadecanoicacid,TMSderivative_29.024	246894	248903	190403	317660	335202	299885	258333	294901	269046	521743	219470	467247	170642	353022	145146	262835	200019	321933	240198	497693	213827	316042	228402	521792
636_Linolooloxide,TMSderivative_29.2789	148939	81199	66528	75835	109604	75833	80679	66967	90397	68781	72484	58422	62316	73405	58916	71181	24242	83283	70769	84361	101929	71968	76910	77517
638_1,1,1,3,3,5,5,7,7,9,9,11,11,13,13,15,15,17,17,19,19,19-docosamethyldecasiloxane_29.3334	450885	322156	385650	238214	477083	375353	472946	492877	441122	365839	537681	375713	294949	253706	21466	246148	337077	288544	387747	243937	385636	281044	504601	405704
642_Heptadecanoicacid,TMSderivative_29.5403	218541	194369	168812	254951	332995	230340	241650	205724	276581	344907	218412	346309	175439	266013	110491	214100	181054	221347	209682	386340	200112	281651	191671	291764
644_Silane,dimethyl(octadecyloxy)propyl-_29.746	1029974	602049	586462	503067	1121246	936270	613519	562278	1167830	754463	552513	563732	684763	496253	472743	542416	736559	628311	497063	578467	1044903	676267	1028082	939465
646_Component_0230_29.8708	182894	179100	162283	151704	285307	234548	190665	207503	239476	434055	160446	165903	157793	312701	124841	147529	193231	218570	190905	83954	222031	153432	145988	274226
650_Component_0509_30.3309	36563	15945	6859	67823	28748	26643	25430	32776	13906	107589	20414	41829	21331	23385	30641	17712	20091	24950	13322	37858	30974	28845	27034	28644
651_9(E),11(E)-Conjugatedlinoleicacid,trimethylsilylester_30.4309	71345	69683	44553	132648	114328	111115	58848	131882	99812	196710	64170	170596	25085	119882	36839	152864	52548	92525	80751	196329	5552	102667	81437	195707
652_Tetracosamethyl-cyclododecasiloxane_30.4558	93812	37227	25870	52699	74250	45908	22250	77606	56264	27381	18826	102216	45513	14854	11971	25768	29332	36634	30665	63739	46636	13407	27447	20506
653_Silane,(hexadecyloxy)dimethyl-2-propenyl-_30.4975	26697	15537	29035	26372	33712	30577	6972	63931	68706	110154	41147	63015	8634	40687	13143	29523	11981	37159	46615	65454	39650	43205	34027	90281
656_Component_0678_30.5658	32576	63109	38242	25314	48183	59787	44186	51120	36514	36574	15528	12336	47432	48779	30256	31686	47565	57638	37949	39088	57532	49292	49185	75410
657_9,12-Octadecadienoicacid(Z,Z)-,TMSderivative_30.6943	673544	980960	599229	1235004	1152235	1623159	541844	1686891	790679	1974115	475364	1219767	252722	1661061	366524	1609239	421404	1184710	768468	1849512	494333	964737	635576	2237540
659_Component_0093_30.7545	775814	198398	168422	193964	487858	175652	181146	229603	296236	223974	219504	166495	184613	329837	176803	221064	225595	197860	181777	263667	248612	180121	426346	281540
66_Component_0258_9.8136	11557	236575	253894	286330	222811	231316	183197	255970	221584	242638	274694	187678	296761	316903	304646	314070	302025	318133	327373	320888	298679	280283	310787	325503
660_9-Octadecenoicacid,(E)-,TMSderivative_30.7977	5785159	4395122	3293589	4205871	6204084	5061357	3506245	4297416	4553093	6421544	3166077	4945685	2888562	5713905	3160360	5353512	2956023	4292640	4184554	5866033	3177364	4329975	3945683	7102625
661_BisphenolA,2TMSderivative_30.8303	2012289	4347066	1696454	514850	5981654	5168196	1286380	1012515	4279482	2090847	1164949	1378120	8259787	1403759	1525618	2060351	9370111	1778846	2707038	2731587	3889311	1366939	737266	1749893
662_13-Octadecenoicacid,(E)-,TMSderivative_30.9212	699196	292645	178578	190059	719110	289808	212712	198172	395115	325474	184058	220946	115167	206386	132787	190789	140094	174860	172566	229387	145350	193977	146672	266083
667_Component_0238_31.1239	25516	34840	144569	284181	60041	57260	105170	222782	86725	267630	88190	206102	57961	61774	221021	153028	24934	69594	295694	416432	303106	232455	163698	60119
669_Stearicacid,TMSderivative_31.2673	15915613	13194043	14962040	15912834	17493060	15858851	16773645	14362324	14932738	12289261	16679097	16926536	11442027	24036514	16016894	20468007	10458846	22486179	19886859	22867145	10777016	23808486	15047482	15800485
671_2,3-Dimethoxy-5-methyl-6-dekaisoprenyl-chinon_31.5482	85554	79557	97056	62440	204909	128726	92775	114687	15811	164493	57087	112452	65086	207033	70307	178779	218412	175779	334229	165484	61750	168299	141953	201716
673_Component_0375_31.6611	14336	12469	15287	29134	47628	36981	39407	94855	153766	179979	96625	148610	9278	20100	6530	17369	13680	20255	17277	33061	26831	47379	33894	47437
674_1,1,1,3,3,5,5,7,7,9,9,11,11,13,13,15,15,17,17,19,19,19-docosamethyldecasiloxane_31.7649	228065	55864	68225	71891	146008	84067	72502	103660	88188	68411	95440	119635	51364	52281	43312	74378	59906	56395	290015	101837	74013	79996	69729	85204
676_Heptaethyleneglycol,2TMSderivative_31.8362	833303	571631	562482	466454	916436	664593	633547	456196	752572	667204	485578	428917	373176	414718	357773	449206	438484	417093	425597	483743	399775	411120	388120	493733
680_9-Octadecenenitrile,(Z)-_32.0745	19494	0	12786	5552	32496	0	0	13521	8796	61076	0	4355	8085	52491	5024	5477	5676	10768	12512	12505	24352	0	6859	14472
685_Component_0693_32.6146	44305	42227	29839	18390	49698	41899	36543	10690	50287	56517	15481	13107	11589	22782	15240	22436	21281	28457	24396	28537	15149	18348	17841	26197
686_Component_0626_32.6875	56705	30730	31510	34065	29947	25149	29874	24417	27281	35903	30018	30900	42519	21296	20975	30319	29421	30451	33147	70511	31417	41513	28596	29124
687_Component_0327_32.7513	4877	45419	35048	13082	214249	109015	58265	33410	57734	234753	6163	13257	40317	149868	4237	5197	19675	10788	6471	6344	50064	5471	4419	45821
690_Component_0574_33.0748	7508	18256	13227	18969	81156	24743	22810	19404	34695	42768	10720	20724	21195	14609	12093	34445	34263	24371	22504	18754	20964	24002	16959	42657
695_5,8,11-Eicosatrienoicacid,(Z)-,TMSderivative_33.5914	183331	276536	165642	345999	372774	499805	172935	525068	336746	833980	180266	478002	65324	406154	96938	506014	127778	290301	224063	594481	192997	319983	232488	683476
697_Isobutyldehydroabietate_33.7116	720002	59051	56138	9877	719191	127762	62883	0	252864	162740	47199	0	50530	0	26618	98786	52920	45913	42709	0	44186	66506	0	35603
698_Component_0573_33.7447	29563	29181	20354	16960	47428	44120	8923	12028	65764	84765	23202	32867	28922	14275	6995	20340	43200	11669	15055	25274	39442	8507	12479	51264
70_Urea,2TMSderivative_9.9324	725963	436825	1147629	1597686	831856	773129	1864899	516010	1040154	1203455	1095773	609376	933340	1012162	782021	843335	515834	388819	433749	1386936	640470	1084890	1153766	1096399
701_11,14-Eicosadienoicacid,TMSderivative_34.0249	111977	143022	83001	122063	164352	194440	91281	170240	111584	261485	82334	165700	13756	143250	39589	163285	64508	144049	141571	177472	59066	124213	89484	264157
702_Component_0177_34.0855	165457	68560	158310	620476	180889	94171	112993	103488	57987	146529	9680	20407	61110	225805	71221	744796	14791	36848	28675	237214	541690	16004	0	0
711_Arachidicacid,TMSderivative_34.52	67855	36517	23967	33865	100287	58597	36825	55848	88720	83147	34216	48912	17386	50172	20435	51562	28183	35616	29579	75180	36102	44507	25444	56325
713_Component_0617_34.57	34664	20886	18720	16654	72053	49394	38564	28059	57330	52807	32691	34529	21153	19070	0	13094	23043	17543	6753	13881	48402	19443	31543	27019
714_Sucrose,8TMSderivative_34.76	30026	117629	454317	2449131	127397	82761	242154	172415	19113	34300	31424	31523	22949	297300	162070	1975726	39983	33948	87871	518008	1816866	15841	6585	21811
72_Component_0417_9.9681	17219	33471	41467	90737	45335	68281	84816	68001	75003	79116	101031	70129	204025	35628	24845	191397	194186	87033	70795	189367	94967	149161	72380	202189
721_(Z)-Docos-9-enenitrile_35.4065	173541	125055	295001	53543	186330	193237	111354	271180	148816	945440	68040	125745	550040	225755	12529	34594	78803	241862	448373	353479	1149437	75326	179224	193462
722_Sucrose,8TMSderivative_35.4535	17773	199927	897644	4116243	214784	160145	330013	324475	38523	71179	48760	53931	299230	521626	310271	4036806	74797	84113	215477	1079572	3730032	25001	18123	20382
725_Sucrose,8TMSderivative_35.5686	10162	12593	32310	355034	57276	18355	24429	14200	6285	0	0	0	14219	31286	14769	207061	0	0	0	47544	204211	0	0	0
726_D-Trehalose8TMS_35.6724	10076	7897	32222	189946	0	8323	13165	12567	0	0	0	4609	11782	25746	11744	229342	8583	4453	7970	59573	136846	0	0	0
730_Octaethyleneglycol,2TMSderivative_35.9703	328020	155485	165577	125707	384084	206117	164192	117614	254087	205027	117531	111378	118049	118836	98090	117778	134959	108438	110024	145758	149911	98173	91814	144287
731_Phthalicacid,bis(2-pentyl)ester_36.0134	2342746	472678	395944	352839	1109707	923827	486663	324185	567076	991186	353572	382045	436737	324027	226355	266333	351075	316688	232936	285171	1568044	278809	267571	559701
736_Component_0572_36.2179	29768	11032	9067	10637	27246	16932	5007	0	29475	51168	8141	14014	9527	31595	7960	16844	84827	13676	38897	16701	32315	18897	8971	12834
739_(3-Hydroxy-4-methoxyphenyl)ethyleneglycoltris(trimethylsilyl)ether_36.5671	25854	0	0	0	198229	51927	99772	108016	245079	155725	178590	84810	9102	0	0	14617	0	0	0	0	0	0	26016	17572
741_1-Monopalmitin,2TMSderivative_36.728	191591	164096	86391	98858	256516	136618	87420	59677	494330	541423	163976	279106	328959	268788	145073	188056	634272	212594	205769	272400	147557	228202	156997	267540
746_Sucrose,8TMSderivative_37.246	53084849	35125123	70681455	79520091	37761105	29139080	52979181	52103052	12055981	12695372	14862576	18349946	43549997	57953217	59246282	110838124	16685806	19280198	33158065	80559723	100685961	8700274	5266088	6406430
752_Component_0421_37.5327	39649	44881	48794	116023	87495	59720	41955	57638	68339	104172	43411	57320	21424	57642	22948	146797	34989	59818	45469	89162	52384	49869	43786	91246
756_Component_0193_37.9707	173797	294071	238924	396892	391112	82975	277860	346739	609166	555166	317579	287891	97093	69915	30939	77724	75238	46246	8424	67682	134677	51732	51614	65335
766_D-(+)-Cellobiose,(isomer2),8TMSderivative_39.0871	120373	28801	423759	0	46871	169555	32192	6958	40075	170800	0	0	0	40091	12727	32080	4692	6456	5325	44283	4048646	0	98799	114435
767_D-Glucose,4-O-[Î²-D-galactopyranosyl],8TMS_39.2219	5144	0	8214	24218	18321	0	9421	28142	5754	0	6401	20070	0	8762	0	71658	9398	20341	9779	127670	13001	17575	7924	31467
768_Glycerolmonostearate,2TMSderivative_39.5118	24587	33727	28368	25316	48614	28966	24655	13539	44894	136870	33793	36451	57559	59425	29298	40934	179795	43121	39635	55036	51636	49638	24031	63033
769_Octaethyleneglycol,2TMSderivative_39.7159	109026	54946	61465	47133	120368	62921	56321	42324	87946	78385	52140	34500	45106	35622	46911	53651	48565	43383	42817	47270	16268	36655	23912	57129
771_Sebacicacid,di(but-2-enyl)ester_39.8507	146531	56988	47763	39259	76804	53947	52900	34978	70038	72999	31600	24068	29185	31905	22577	34419	34521	27280	29978	40024	32203	36302	25560	39759
772_Squalene_40.0706	115201	38015	11028	45786	55193	39424	102226	24472	82435	100091	26875	80971	37376	29776	15393	11370	31383	22823	17583	18807	150060	38622	84662	90850
774_Lignocericacid,TMSderivative_40.3392	34661	22211	18645	18302	53757	28433	12973	18788	48542	60949	15245	30501	11756	15378	8233	23896	15163	20268	11673	22431	19082	16470	13726	36472
775_Component_0356_40.4311	38765	125022	0	0	86691	139325	0	0	196892	211938	230619	150885	27994	0	0	0	21075	0	0	0	25396	0	0	0
778_Pentacosanoicacid,trimethylsilylester_41.6745	88109	51214	13025	10675	127979	46716	12357	8936	90857	42351	10809	7696	0	0	0	0	0	0	0	0	4725	0	0	0
780_Metanephrine,2TMSderivative_42.0261	15322	41768	52772	55769	38343	42528	56062	59496	71449	96138	69413	60352	57252	30106	33251	39028	39995	33308	30118	46196	42213	32963	40260	47178
783_Component_0352_42.7915	13780	25042	42070	70816	112899	49167	94807	169806	205120	129810	177919	97891	25039	33704	23852	44157	32753	28515	24697	70361	82356	62035	88852	97276
784_Hexacosanoicacid,TMSderivative_42.9665	931196	462709	159393	18492	1182713	427737	137001	80646	950611	400255	95920	56478	18627	0	8041	5228	21641	0	7514	0	12016	8367	0	7711
786_Decaethyleneglycol,2TMSderivative_43.1412	64178	26219	32670	20076	51315	30823	24837	22687	38678	32816	26974	19875	20784	17963	19597	23488	18690	21391	18495	26685	19921	12383	17618	25366
787_Benzoicacid,4-[2-hydroxy-2-(4-hydroxy-3-methoxyphenyl)-1-(hydroxymethyl)ethoxy]-3-methoxy-,methylester,3TMS_43.4149	11246	22797	27264	47593	40578	34072	48485	65914	77993	68461	70577	55255	20094	17507	12997	15675	25385	16599	12947	18684	25803	15222	17637	17795
789_Benzoicacid,4-[2-hydroxy-2-(4-hydroxy-3-methoxyphenyl)-1-(hydroxymethyl)ethoxy]-3-methoxy-,methylester,3TMS_43.6316	12726	27747	29595	41596	43207	39167	6543	68192	84923	72122	72228	61022	23795	16280	19465	19595	25250	19779	13187	19565	28825	19040	19516	19858
790_4-[3-(Hydroxymethyl)-5-(3-hydroxypropyl)-7-methoxy-2,3-dihydro-1-benzofuran-2-yl]-2-methoxyphenol,3TMS_43.7731	75240	308406	417685	591496	697205	579602	734070	1385772	1128240	1427313	1190310	907448	206845	190689	152735	208239	293806	211045	139303	243017	294266	200748	195054	278858
791_Component_0657_44.2067	51130	31051	18905	9547	60724	28262	10820	8840	53161	23589	9621	6021	0	5902	0	0	0	0	0	0	0	0	0	0
792_Cholesterol,TMSderivative_44.3645	59962	12708	41512	27175	19861	53715	77764	45368	82426	137876	50829	157228	117933	40212	199396	31615	30191	27536	26469	56802	53533	48401	23369	25450
796_Lariciresinol,3TMSderivative_45.0819	13903	54106	79987	65990	38246	37628	95546	79319	137052	131305	115051	100624	57892	44562	7924	50451	50597	24178	21844	54627	54292	45057	47064	62403
797_Trimethylsilyloctacosanoate_45.4185	54071	43463	22790	11457	71983	43296	15666	13771	62545	37828	11577	8878	0	0	5668	0	0	0	0	0	5681	0	0	0
798_Campesterol,TMSderivative_45.6667	1067358	773146	1179004	745457	2565304	1853270	1273965	1752147	1969338	2887976	1440087	1548505	790073	1111548	605722	1401902	1417462	1558136	2142927	1517016	1659694	1418843	1613418	1721610
800_Component_0534_45.9568	5088	11195	6300	0	16818	54418	32262	23239	20184	99734	6618	8081	5122	49151	0	21032	23286	46758	48619	60372	29757	11760	26441	76252
801_Silane,diethylheptadecyloxy(1-naphthoxy)-_45.9702	24704	17126	34886	20794	91572	45261	0	31855	40992	42264	41169	0	19602	0	24482	29294	21931	43865	45295	0	52617	66533	64126	57324
803_1,4-Bis(3-methoxy-4-((trimethylsilyl)oxy)phenyl)tetrahydro-1H,3H-furo[3,4-c]furan_46.6546	56544	360090	282976	634286	481179	478124	563750	1123403	708258	721380	797545	713210	310777	176669	135416	173996	231225	181364	112082	199145	249120	183262	115561	242947
804_Stigmast-5-ene,3Î²-(trimethylsiloxy)-,(24S)-_46.6869	11977170	10832552	14670357	10066289	22302252	21718983	15515327	19459973	17461592	28762379	15811579	17439485	11780026	16983700	10678656	18566642	17779982	22221905	26164705	19198003	19842151	18342792	21518033	23010435
806_Isofucosterol,O-TMS_46.8669	215647	283960	409386	237394	541562	518218	304964	464861	433814	886855	86685	178465	137676	687599	248245	463947	433605	491278	591074	446692	364157	459505	491258	625504
807_Chloest-2-eno[2,3-b]naphthalene,7'-methyl-_47.5097	11188	9128	9884	9126	110535	25643	36105	62400	374126	302482	406585	152063	8564	7140	0	11472	100108	40005	62987	115436	336126	91145	315060	294758
817_Tris(2,4-di-tert-butylphenyl)phosphate_49.3902	5649	45954	12258	54429	57709	48734	55353	66622	58663	60743	72242	76893	17072	72337	52595	61100	28263	69245	33615	87303	54687	57461	52668	46975
870_Component_0581_8.1587	0	53377	23280	32229	39949	26159	19221	35964	0	58696	0	60314	35894	40504	33193	40657	0	30727	36049	37626	80244	33501	71599	70101
871_Component_0218_8.2549	0	618711	560759	466501	437627	426617	508383	485887	447722	468517	475333	441040	390549	509237	480025	496598	481784	380738	554827	407030	415234	403963	469683	475611
873_Heptanoicacid,TMSderivative_8.2921	0	107211	54564	136070	352418	157347	242352	234344	358960	276382	303594	282415	134907	148917	54713	49949	110817	145319	59664	165354	377349	150908	224451	157076
875_Phosphoricacid,bis(trimethylsilyl)monomethylester_8.4435	168803	491972	953523	2793916	837271	963703	2201432	1458018	1766178	1930120	2180080	2831355	1134304	1077038	1019115	1969383	1245429	1345312	1168202	4077441	1668318	2897867	2086489	1836233
876_Component_0443_8.4567	0	69457	96565	118985	39644	34505	25687	0	62672	80392	139253	100342	43853	119836	95702	69127	135927	61551	182510	0	113244	13507	81186	0
878_Component_0691_8.6641	0	49103	42558	0	37661	71572	37154	41367	34592	26554	46355	65009	0	45883	32188	0	0	0	9445	0	0	0	53677	44317
879_Component_0820_8.664	0	42111	24484	20565	17598	17785	28138	27347	24613	37778	49384	0	0	20670	50090	32800	18934	26649	34986	17344	36819	39714	26326	66392
880_trimethyl((2-((2S,4aS)-4a-methyl-8-methylenedecahydronaphthalen-2-yl)propan-2-yl)oxy)silane_8.7065	0	97879	141870	130511	203043	117941	211380	296006	214305	216545	287663	329537	184192	135978	116572	111453	126135	130222	160535	151037	169646	138514	187745	144109
883_Component_0846_8.7855	0	24336	31151	30983	9593	24866	16196	22230	73558	26608	10857	18558	0	13475	20935	17657	31757	0	0	18018	34936	44654	21104	56401
886_Component_0490_8.9192	0	90585	0	53984	75967	0	72535	113413	116271	59305	87218	58907	43802	22672	43358	29703	90064	34325	37258	51973	74903	69105	28014	28365
887_Component_0636_9.0042	0	46268	40576	41928	43269	35982	67048	44536	41172	0	41190	82814	41930	0	0	0	44943	0	0	47851	0	20439	0	50451
889_Component_0649_9.0367	0	5450	34607	45846	23587	62169	50762	60860	27215	67367	64999	43410	37658	48078	53224	62607	53789	60132	40601	62484	80729	61628	40527	58497
89_Component_0150_10.4892	40616	493937	102845	247291	900490	129429	727895	869689	693930	803146	431644	967897	658250	156396	775963	182310	724629	155756	654795	717375	369320	168470	299534	199694
890_Component_0339_9.0989	0	14125	43468	82419	147853	74159	206997	195880	157001	188081	188413	181669	0	0	0	38318	36187	20692	33835	65497	224325	88194	180485	86016
891_Component_0368_9.1384	0	159859	157928	191257	134801	126969	165629	187309	184353	156213	127237	178822	178623	211251	103428	192223	188048	185202	176027	200403	181959	188211	205363	194587
892_3-Hydroxyisovalericacid,2TMSderivative_9.1704	0	56968	49911	120039	121481	55948	41123	239220	105669	126143	140049	178464	50232	441653	0	208776	52413	410914	87235	141242	86490	138714	89519	91989
894_Component_0407_9.2508	0	73990	36425	68298	91177	28923	32835	44891	70145	82208	69388	31567	96124	112563	92767	99971	35762	94278	40800	123006	149037	45042	117797	154620
895_L-Valine,2TMSderivative_9.2836	76556	162459	197157	300166	132907	117336	378804	185771	162754	227554	243024	270119	189990	277381	138533	270087	176939	229636	192319	524602	189960	476611	226572	310225
896_Component_1028_9.3223	0	72462	0	0	27619	22159	24461	0	18650	48175	7320	24248	14818	0	0	0	12485	32719	13940	69018	15660	34401	41417	18429
897_Undecan-2-ol,O-TMS_9.3635	0	53121	43431	66807	55540	64322	74320	48796	47573	0	42458	56701	64170	52318	55581	54786	78944	60794	73534	77362	76314	49394	56947	62406
900_Component_0326_9.4541	0	152959	32566	71771	165610	104421	141946	166735	131279	33560	142790	190165	34911	151922	179030	88376	156477	177581	198158	167687	156114	128067	143825	234778
901_Component_0556_9.5126	0	45114	33612	59525	91541	51458	25880	41932	42424	54018	66813	103683	11482	48337	0	0	47626	36788	48560	39573	33738	46639	53375	24968
902_Component_0578_9.5323	0	30375	0	42133	48847	0	81044	54389	38501	15523	52463	25073	67120	41980	58309	45810	15087	61098	0	31749	45962	45296	0	41695
904_Component_0484_9.6769	0	14908	67791	72373	65267	44646	60811	85657	48426	55528	85496	83379	60871	93455	56471	86875	66723	81254	0	95881	46719	103949	0	101952
906_Component_0245_9.6893	0	354760	269311	237159	398408	304430	237650	288837	370634	302844	259493	292659	206450	197409	224733	245829	243126	247667	223144	217184	247569	229786	197030	210340
907_Component_0654_9.727	0	22570	31463	47948	29802	19772	46122	64920	24892	20692	39421	84043	56139	35613	22819	33116	60735	25107	8416	64260	47879	64462	27191	35429
908_Component_0540_9.778	0	59110	60139	62647	56683	58334	63394	72554	72309	60591	68388	144556	62332	75017	66363	66513	65170	66846	97685	75284	73155	69561	75616	75175
909_Component_0766_9.8409	0	21482	30324	26864	23426	24885	21924	31149	23997	25017	33056	23560	37160	39558	34398	32385	32472	30524	38120	36658	31414	26089	8916	44701
910_Component_0122_9.9124	126462	293119	60783	413736	334237	205634	497021	1027296	1126300	1040177	1252006	1325530	76596	414688	197677	206087	385503	444512	538791	0	507857	139812	0	237020
911_Component_0100_9.9524	3528299	547602	591286	1817848	467687	1770268	1941725	1909042	1857837	437421	1901360	1829900	1657767	1119730	958666	1789666	1897274	1564222	1604329	1902061	1222252	1473937	1020588	1857394
912_Component_0042_10.0404	2842756	5644137	5488016	6151680	4692397	5233359	5838137	6098678	4974453	5271506	5904945	5996376	6315852	6471724	6667098	6679040	6414871	6422996	6707425	7072872	6433312	6578934	6713111	6935190
913_Component_0069_10.0737	1206546	1243730	1594825	1916282	1305318	1555182	1842878	2321775	1378164	1437409	1781815	2427033	1917106	1990333	2350670	2313718	1962768	2325541	2509422	3007911	2547923	2433737	2447026	2859420
914_Thiophene-2-carboxamide,N-(3-methylphenyl)-_10.141	0	30948	26314	25575	46889	0	54457	32473	41318	53185	44467	24312	19528	20989	16158	13866	0	32613	42309	20264	0	0	41809	33208
915_BenzoicAcid,TBDMSderivative_10.1911	625586	435643	362542	566035	1396780	468724	531167	762323	478230	673972	552873	660209	374955	820573	370277	495909	440056	673972	467523	669480	726597	611992	456041	552765
916_Component_0037_10.1993	2070042	3578837	4329118	7287273	3774215	4052632	7046596	5161321	5159756	4715974	4973235	4964858	4684769	5273682	4893307	6291123	4948222	5101709	6312683	5791439	5202525	5262583	4906235	5621791
917_Component_0121_10.2258	0	192439	442623	708874	398886	1155137	584039	960489	567915	591476	759637	1351288	364426	487192	472803	418921	417395	681191	724287	851381	1055283	678750	1645980	688531
918_Component_0973_10.2527	0	162327	19230	108139	25236	25669	35324	34847	38840	11284	0	41363	36482	40254	50722	117587	13186	73274	28336	0	0	0	38110	0
919_Component_0361_10.2946	0	32714	43394	59084	58162	46137	68784	156089	71312	65557	105429	167054	65966	58406	63307	76485	93855	0	50299	153689	0	105964	0	73404
920_Component_1467_10.3403	0	11380	65016	67349	50056	59157	74876	0	0	54722	61034	0	89883	9569	90929	76301	92233	46044	76649	0	0	0	0	70353
923_Component_0922_10.4491	0	5473	0	6561	50430	0	28706	23011	50233	44295	48788	24819	0	0	17496	0	0	0	0	0	31058	5548	31084	0
925_Component_0614_10.5615	19185	155683	113835	193455	130049	183920	153804	134328	148148	174904	154230	142500	188385	164096	386503	0	490818	226139	72402	811407	171088	175647	153624	250392
926_Silanol,trimethyl-,phosphate(3:1)_10.5882	52121813	58710067	71521452	61983973	51331722	23918772	44530291	48010017	39940061	35389459	61933672	47640190	71813111	57924094	73648101	87694608	78070031	52297187	88311022	64701370	36502579	38192389	87126174	63091237
927_Component_0080_10.6458	1198688	1898040	2157227	2390147	2047621	1629723	2702537	1033370	2070725	1993799	1695111	1297588	1824415	1413942	1699643	1750703	2043524	869656	1884595	1176166	1804814	1206411	910446	1940526
928_Pyridine_10.684	0	549049	545257	111253	89369	698502	566625	960562	377584	57265	823670	870208	86208	1120086	705505	691528	769732	505368	972117	856678	757473	887044	698655	674333
929_Component_0583_10.685	0	19876	21459	0	0	0	71895	14961	0	0	47771	0	0	21546	26794	79304	24970	0	60646	0	25596	17111	34656	66129
930_1,3-Thiazole-4-carboxylicacid,TMS_10.7371	0	77405	107277	124596	137264	68657	163992	110105	126403	138830	155150	162460	63821	98085	113978	42344	110532	88710	107665	184423	158872	86943	157169	148943
931_Component_0608_10.7428	0	63012	31907	73019	72528	60991	15567	119042	44052	33385	46672	71412	34574	56908	34293	137484	48775	46023	33906	60241	78025	108061	19578	17053
932_Component_0577_10.7761	0	29584	43756	27758	81267	38501	34540	34176	53913	37573	36526	34695	26811	0	16683	21181	19598	17886	33723	29891	19092	36056	42257	12449
935_Component_0120_10.8476	0	1122612	1281514	1366696	1017061	1190073	1278604	1260337	1127970	1218621	1371319	1222412	1383587	1251438	1253415	1289754	1296353	1283700	1262726	1233020	1383158	1168285	1376517	1327038
939_4-tert-Butyldimethylsiloxy-3-penten-2-one_10.9473	0	81960	120267	184858	122023	114181	166389	235411	114782	125668	209986	196536	62408	288945	113646	182145	115622	272705	121601	222780	152769	174636	151160	157044
941_Component_0519_11.0726	0	28734	59112	60005	134984	80951	103841	146156	64384	122060	104261	101264	52303	43862	25520	62739	94459	66655	47037	43247	64159	73457	165808	66565
942_L-Isoleucine,2TMSderivative_11.1216	0	87818	121182	217245	82678	86451	243712	114366	119273	150686	189914	289452	109524	161931	99942	234936	135113	209590	183173	553202	169870	597047	229734	399129
943_Component_0513_11.1444	0	19056	31919	49520	34583	35011	24399	45792	28080	34609	23887	46001	30643	47464	56492	65022	33657	52182	53683	77841	57833	51781	27826	105984
944_Component_0463_11.184	0	49807	56452	87511	46615	60948	45669	101074	39475	54824	77938	85182	47234	125865	61275	79220	53299	112760	64701	84834	56259	90716	48063	41539
946_Picolinicacid,TBDMSderivative_11.2896	197126	284099	455104	535597	255837	208375	247380	306800	451248	368843	414899	289968	68829	136871	293257	176301	179135	207713	297427	318630	240358	229902	415453	193220
947_Component_0328_11.3292	0	31328	53963	172965	97383	57483	54449	132283	129439	55887	81891	118056	124977	123284	86747	108571	96626	120248	72077	135546	233545	114669	124084	116503
948_Glycine,3TMSderivative_11.4372	0	38339	31945	0	0	16671	42851	36989	28730	23152	31530	40114	61027	124440	57884	103493	34030	35504	56656	167405	28839	76604	41972	42807
949_Component_0053_11.4605	10227775	3225391	3338625	3441345	2956452	3094580	3421946	3405443	3039889	3162413	3408282	3352076	3746523	3794253	3983820	3777415	3796679	3635870	3834682	3911170	3591364	3649272	3800294	3872059
951_Component_0847_11.5293	0	30805	27120	38537	27011	21837	29987	44410	33810	47668	46290	34183	89392	67404	111640	82068	86088	60429	70272	84316	34907	77318	66624	79263
954_Component_0843_11.6645	0	77412	31719	49692	17073	56942	74472	42374	99830	24841	45867	66737	68846	68680	55215	49970	69360	65882	56222	55245	60685	62334	53201	35168
955_Component_0350_11.6905	290207	307635	280937	240759	406788	275515	275857	233127	356758	261830	264138	204554	220577	261183	219739	261449	208477	299306	204714	294345	289468	267174	210414	234765
956_Component_0416_11.7472	0	41954	79396	74336	38414	101144	86432	97586	95321	83196	0	80793	80210	114331	95705	52267	149714	102640	129862	95436	59744	97660	99070	101612
957_Component_0539_11.7988	0	21896	30298	27871	48875	27577	39638	97926	92719	27343	84633	39085	28452	11673	0	13769	64652	28202	21894	34803	26093	25592	55259	38609
958_Component_0347_11.8912	0	160609	176502	199923	159325	159822	184385	186887	151865	161010	181574	196074	191455	207078	206450	203993	198100	200433	210167	194954	197098	202541	201045	213453
959_Component_0625_11.9422	0	9673	19817	43197	27015	8947	26871	70531	20998	28480	31686	63650	21546	11366	16932	26402	14739	53303	18742	24884	21272	40132	25515	9452
961_Component_0325_12.0041	0	61823	44590	204233	112545	89147	109805	138293	110050	103098	152121	211508	65117	105966	71294	167885	97583	121735	124571	236677	187492	136710	85374	95559
962_Component_0070_12.0873	1711524	1381979	1600971	1734161	1935105	1758963	2043498	2317895	2300407	1975050	2164540	2004091	1544255	1610319	1611144	1583449	1588052	1465277	1727014	1654822	2289403	2101612	2686859	2037527
967_Silane,dimethyl-2-propenyl(tetradecyloxy)-_12.7214	0	24020	41651	46620	0	39016	53645	23580	0	0	0	0	59939	42235	28213	52930	56771	27771	39356	56455	0	48809	0	75044
970_Silane,methylenebis[chlorodimethyl-_13.2428	0	78725	72917	85631	79135	82612	29997	85581	149805	77938	165756	84636	90614	83771	101477	92339	88648	93986	89127	92384	89105	90207	87343	98801
975_Component_0796_13.8221	0	111055	0	97986	0	0	0	0	0	0	22461	29668	41479	39987	37338	103567	4488	40684	47036	92506	79985	40330	41454	38297
982_Benzylamine,2TMSderivative_14.5364	593363	496015	516453	570385	494807	519619	593907	587567	474433	553125	586355	606759	614016	655426	620697	595911	583663	628187	593525	672743	822727	635294	613520	679125
984_Component_0322_14.8901	0	49203	24898	57951	241427	28780	60152	48538	188260	61593	218712	42065	31040	65045	35474	81239	20759	18212	24500	56486	79003	214581	16694	72555
987_3-Amino-2-piperidone,2TMSderivative_15.1366	0	39427	30475	60212	31289	31813	98257	0	22407	45432	0	57566	0	57675	18306	16242	19395	0	32335	69697	21133	26834	22635	42848
989_Component_0715_15.3132	0	7883	0	117485	0	0	28818	14984	23992	23612	27241	35410	0	8514	12875	30519	8481	13868	13422	28536	52147	22002	14187	41722
996_Component_0405_16.0214	0	9458	20355	74833	22093	25533	27204	74881	18372	15885	64698	76137	14802	17632	18117	105761	23024	45773	42784	155265	28870	79351	35310	66630
997_Component_0309_16.1381	0	24194	42671	125585	67885	45473	63634	118229	51649	39957	98699	167251	37809	47879	57550	209670	84866	120502	76169	262703	80239	132904	74076	143252
998_Component_0910_16.2701	0	29732	0	0	38998	29440	32206	26479	66335	7279	0	29382	39963	39135	0	44032	58483	45161	15919	0	49620	0	27280	34229
999_Component_0842_16.5059	0	10073	0	0	29721	0	23938	68484	6665	13162	0	0	0	0	0	12104	0	30995	0	0	15502	35336	20994	21954

## Sheet: B) EV-depleted medium
Supplementary Table S1B. Compounds detected by gas chromatography–mass spectrometry (GC-MS) analysis in the extracellular vesicle (EV)-depleted culture medium samples of tissue-cultured cells of Norway spruce 7, 10 or 14 days after transfer of cells into liquid conditions. Lignin-forming (Medium_7days_MQ, Medium_10days_MQ, Medium_14days_MQ) and non-lignin-forming conditions (KI-treatment; Medium_…
													+KI
	7 days				10 days				14 days				7 days				10 days				14 days
Compound	Medium 7days 01	Medium 7days 02	Medium 7days 03	Medium 7days 04	Medium 10days 01	Medium 10days 02	Medium 10days 03	Medium 10days 04	Medium 14days 01	Medium 14days 02	Medium 14days 03	Medium 14days 04	Medium 7days KI 01	Medium 7days KI 02	Medium 7days KI 03	Medium 7days KI 04	Medium 10days KI 01	Medium 10days KI 02	Medium 10days KI 03	Medium 10days KI 04	Medium 14days KI 01	Medium 14days KI 02	Medium 14days KI 03	Medium 14days KI 04
1_Component_0536_8.0706	37367	205143	67671	265818	476578	232758	34948	115433	94700	225025	289371	447694	251035	185816	215899	45755	559254	259100	54623	358033	35821	313175	126413	90770
100_2-Furancarboxaldehyde,5-[[(trimethylsilyl)oxy]methyl]-_12.1235	94294	114234	151872	56597	189747	201432	152090	178290	160213	55411	103570	113701	118745	74354	84594	145213	146168	160672	139511	133487	79791	93180	147509	61776
103_Component_0534_12.258	48002	61572	114220	43871	47196	121532	76588	118611	7745	41209	49484	89133	46877	28692	56335	120158	94087	8724	110466	93126	97710	11884	126622	52800
105_Glycericacid,3TMSderivative_12.3629	348598	510667	1437072	228807	1002732	2553444	942823	2768673	2231564	356714	536768	1214249	392478	278006	256919	623993	767723	416443	702502	565580	643394	346444	715023	689248
1063_Component_0517_8.1199	0	104991	23682	84061	56858	76524	56143	143851	91349	52302	0	0	57831	0	97351	135903	73753	138492	0	0	128679	0	0	54605
107_Component_0069_12.4529	1310951	1320451	3248630	908842	2024511	3996433	2087562	4182364	4007556	989153	1271575	2190903	1569193	1087706	1162394	2690684	2486526	1663479	2932318	2115123	2084756	1404185	2870972	2361372
1074_1,2-Ethanediamine,N,N'-dibutyl-_9.1475	0	45067	88973	34189	58227	97655	37513	93447	83105	0	46595	70338	62225	35032	0	0	59128	67208	101391	79525	57386	51959	109883	90078
1077_Propane,2-chloro-2-nitro-_9.5367	0	21270	0	0	0	71170	0	56469	54206	0	23806	0	0	14540	0	0	0	0	43803	0	75169	36194	65724	62357
1083_Pyridine_10.8647	75448	284896	551726	16934	316570	509761	353902	271871	582080	54539	62897	410216	286587	35652	41488	604812	346816	106126	643463	434846	464722	216181	130508	496673
1085_Cyclopropene,3-methyl-3-vinyl-_11.0551	19596	158634	311676	127638	239338	762396	245459	342924	358403	16342	248622	346940	18300	179532	238671	594976	284532	263729	359346	369429	19937	173704	26976	446911
1099_L-Threonine,3TMSderivative_13.7182	199411	324663	412095	4207	511498	74360	524081	700363	1470864	345591	537581	1423221	29101	45664	288192	723523	1077740	830746	1133182	1168384	1985363	1282608	2037291	1978592
11_3,5,5-Trimethylcyclohex-2-en-1-ol,TMS_8.381	189996	126803	180994	17980	328421	616414	303672	701531	687355	107502	163826	338604	343836	175257	146237	761816	821587	555621	954698	546867	544972	257783	788915	623696
111_Component_0571_12.8521	22188	28859	100985	13949	51343	112291	52624	109056	83416	13063	11735	44007	32698	25606	18604	71287	62534	38257	71031	48521	31235	25261	43488	57192
1114_Component_0383_17.6728	18496	6968	37861	10611	61993	65194	25624	93134	244586	37963	71764	137768	12854	13565	5586	44712	44914	29522	54149	37779	93777	40127	91790	71300
1124_Component_0128_18.9204	0	129708	147043	109145	571596	637179	443896	860869	1618638	473924	511159	1338182	202125	0	204048	581250	1094472	1107715	1103792	1230936	1763555	1002129	1889277	1932008
113_Component_0306_12.9381	37292	58636	214469	30248	88611	258424	104130	271558	251415	14740	39781	118802	93032	44007	63241	363268	279712	167255	355497	235707	240107	83070	381956	246508
114_Component_0350_12.9821	132517	140255	304108	108069	178856	217579	163086	199443	163844	96011	126439	189707	163006	106524	144329	279633	239696	201373	156950	238239	176308	175803	273778	222904
1140_Component_0467_21.5801	0	18955	0	27810	20848	150496	33165	151691	167582	15743	42563	121033	44430	10811	0	110749	95164	80812	108423	112148	146010	45460	159381	125003
115_Component_0032_13.0148	3783959	4288341	7650448	3126125	5088495	8281733	5600023	8271950	7407946	2943581	3461826	6023911	5189636	3248264	3928367	8191231	7010501	5776627	7847506	6766957	6621595	4701984	8393056	7203780
116_Serine,3TMSderivative_13.1048	63006	110185	207248	73080	557320	1462462	443942	1484187	5197235	1748478	1654205	5080012	228284	140954	270050	1282661	3309349	2880633	3427392	3751811	7237690	4608024	8360458	7580129
1160_3-Aza-6-oxabicyclo[3.3.0]octane-2,4-dione,3-phenyl-_23.6415	2868040	1511513	993351	2650841	10008617	10011489	5483311	10716141	10156495	8077482	9992621	9367076	2310933	714661	2191705	1614127	8382585	3028943	3648512	1987517	6303025	2597839	3735689	2219416
1163_Component_0159_23.8221	0	34533	175960	0	1267473	1159747	512775	0	0	203529	468091	347797	98418	80711	0	0	885608	571921	1254210	645383	408218	0	0	288367
1170_Component_0474_24.1072	0	261574	0	81596	134845	120284	160757	226457	162494	57725	40098	113379	0	167435	0	0	159947	87108	321610	271235	184643	144499	336566	223748
1171_3-Aza-6-oxabicyclo[3.3.0]octane-2,4-dione,3-phenyl-_24.1091	5323937	6821176	7845555	2795789	2016290	6573877	5988711	8647952	7532488	1398999	1431982	5668357	7978108	2544625	6805451	9329163	7373078	2947457	7722969	7301215	7024594	5343987	7741340	7044108
1178_Component_0175_24.4972	0	157762	576030	0	553840	573961	0	835501	1089748	0	227755	0	0	148339	0	0	352476	231862	457847	69668	288337	0	0	0
1191_Component_0581_25.2156	0	81250	0	0	259421	30101	102473	216481	0	0	0	21779	0	0	0	0	0	0	0	54126	0	35842	0	0
1192_D-Mannose,5TMSderivative_25.196	10388723	11371658	14343793	9635035	6256445	7811491	6656806	8939262	6430347	3325811	4889726	5221991	11936867	6706118	11296573	15339590	8566495	5858106	7467458	7154705	5658195	6542476	7239901	5665833
1196_Component_0525_25.5293	0	49232	105876	0	0	0	93015	0	0	30067	71258	0	58554	40386	9738	0	0	67785	0	101565	130518	46831	100904	108649
120_Nonanoicacid,TMSderivative_13.2255	129786	181147	364132	102495	197941	399458	167694	307204	325629	77970	124113	199390	144774	86924	143004	392789	294784	171328	257724	258860	157446	199795	373440	316264
1202_Component_0439_26.4409	0	15858	39744	0	52683	79761	49641	154796	193876	10669	61894	177318	14196	0	0	35144	160518	97891	138120	78285	156325	55133	232611	89892
1203_Component_0299_26.7453	0	19317	181883	0	57641	344495	29112	396732	276807	0	0	91322	0	0	0	7944	10640	0	0	4863	0	0	0	4507
1210_Component_0352_27.6888	0	7148	95358	0	15059	157130	27428	303155	199908	10173	17308	79270	12762	0	0	47843	84344	18652	99332	67670	98850	19179	174095	72980
122_Component_0542_13.3264	45612	51702	97844	31820	105812	99526	71927	124525	104295	38862	43029	78006	58492	38246	45823	113811	90129	68780	100878	83650	86363	56747	113171	92383
123_p-Toluicacid,TMSderivative_13.3649	217712	252946	450354	186107	305187	480859	336948	503409	466623	173691	212817	373977	293788	187132	228721	483081	423774	334226	463706	406126	396107	294061	513317	425916
1233_N-(Trifluoroacetyl)-N,O,O'-tris(trimethylsilyl)normetanephrine_36.9893	0	16013	80082	24544	494505	163638	0	204047	210672	45796	91124	127893	0	6569	0	25314	87922	40027	126847	87866	43881	24942	51638	36346
124_2,3-Dihydroxy-2-methylbutanoicacid,3TMS_13.4887	131331	107981	354534	87199	488728	517756	432701	588258	1073503	228948	492799	562550	126269	73338	105144	163529	326699	21143	312033	211025	270756	31859	359408	206984
1244_Benzooxazole,2-[4-(4-fluorobenzenesulfonyl)piperazin-1-yl]-_37.7502	2962752	4581721	5919773	1455560	10624071	5874462	3227479	6736371	9421737	7185056	7917009	10885190	4885353	5097046	2140158	8857373	9054358	11008991	8033721	5866411	0	0	0	0
126_Component_0304_13.5407	92550	74718	224921	63671	136812	270428	161032	239458	217680	69550	86525	148716	207556	78607	135940	386324	327732	245384	375252	268627	254869	162498	369704	279138
1261_Component_0320_39.8498	0	6829	0	3743	14160	27046	17714	77487	349169	100544	73738	945659	5923	5888	0	6788	0	0	25239	12906	103908	55528	29795	63480
128_Component_0296_13.5831	131327	159574	60492	105301	224756	378959	252329	408909	334979	92707	140991	262407	171891	101189	132933	330887	272796	240041	37785	274026	245059	149323	324456	294505
13_Pentasiloxane,dodecamethyl-_8.4423	604524	608768	1283572	508524	802273	1393968	948781	1482385	1094475	467457	591859	1043591	789057	515242	623688	1329043	1105724	913313	1268513	1051267	1010780	704632	1376652	1104151
130_Component_0551_13.6931	36039	26988	39519	32600	39324	117886	65421	120960	64114	19352	30117	57812	46459	27478	28951	62521	60357	46057	61605	60707	56835	39305	82310	58111
131_Component_0647_13.7349	199411	0	38842	0	0	0	0	0	0	156828	0	60053	308544	150738	0	0	21467	0	0	33880	26107	17404	89614	28947
134_(R)-2,3-Dihydroxy-3-methylbutyricacid,3TMS_13.8888	61968	26880	113400	39762	173529	210605	180359	249700	420533	94980	201024	275022	39251	22969	51311	68003	155448	31692	166215	108221	127987	16830	179741	124130
1352_Benzonitrile,m-phenethyl-_47.8775	0	14645	45838	0	0	25826	9607	0	59075	12686	0	0	21200	13867	15221	0	19826	17307	52376	25385	0	30007	0	0
136_Component_0527_13.9574	49157	54787	107628	43238	68741	127083	70370	114990	104612	38065	42216	93427	81714	32060	49196	128495	99520	86351	111860	95961	89805	86511	116890	103093
138_8-Heptadecene_14.0656	95472	114520	194414	76020	146109	250191	141347	234719	207429	72201	92529	134035	133520	79737	98323	190200	183691	129290	210934	150550	176337	115511	206732	202758
14_Component_0222_8.578	292191	230993	524609	232359	438146	697402	386741	661779	674972	283688	295980	410885	302857	204181	179159	330549	364001	222023	370072	260022	317025	198941	331438	495233
140_Acrylicacid,2,3-bis[(trimethylsilyl)oxy]-,trimethylsilylester_14.0965	902392	1206931	2471757	693977	1568113	2974685	1746532	3415171	2530338	667481	1074878	1883946	1397986	869953	1095213	2684754	2399307	1770263	2579253	2004989	1812658	1188085	2790381	1918000
141_Component_0558_14.1119	41843	44150	82292	25385	56038	87036	54153	35198	82487	21224	43231	49984	43379	28746	44952	31171	111571	50127	115588	75892	83746	43274	102565	105088
144_Component_0270_14.2489	43206	187245	355520	126928	289142	482712	90686	478224	495416	177608	209785	331837	167369	138109	151126	353966	347949	188149	352530	289633	259485	182857	368494	283268
146_Component_0511_14.3656	25948	13866	38305	12610	50105	62462	10001	18269	141928	12516	55387	115838	26339	17375	14441	42966	63502	55465	61289	7718	64836	11582	95556	50854
149_Component_0562_14.5117	32712	30699	90781	21136	23753	109872	58583	41055	95524	14563	20752	63390	54407	13187	9933	124062	100414	73635	92416	17140	29370	51321	115268	86780
151_Component_0259_14.5766	148873	181141	237582	126111	411964	386664	299990	547953	268901	63851	162683	193427	119653	116867	107201	144350	76207	74093	86674	91000	73870	38615	48438	43505
154_Component_0065_14.7024	2017578	2287175	4087404	1667053	2775584	4459184	3030529	4456702	4008408	1593293	1871746	3186484	2743161	1720389	2076729	4407237	3736021	3058769	4191409	3576260	3528344	2505247	4413046	3810179
155_Component_0382_14.829	60671	78146	42349	31402	113667	190803	107433	194131	244618	64033	86972	145431	80192	47969	23452	102598	115010	71413	104761	91167	107002	63461	131869	93769
157_Benzylamine,2TMSderivative_14.9318	210429	247254	444833	183153	221486	473023	314107	482894	451370	164181	176607	323922	304818	193692	224133	514437	428510	307909	469248	399579	419822	270421	539725	436132
158_Component_0183_14.9676	471133	515369	910169	355958	532498	997166	665986	984462	891497	354440	404082	703690	610430	391771	482051	1010581	841158	548693	957422	830951	816593	583876	995509	874708
1583_Dihydromyrcenol,trimethylsilylether_9.0548	0	0	57764	0	22422	83739	32916	73319	45870	0	0	39746	44320	0	0	79578	34515	30433	34077	28915	36614	23508	53426	41470
160_(1R,2S,5R)-2-Isopropyl-5-methylcyclohexyl2,2-dihydroxyacetate,2TMS_15.0734	1888915	2194481	2966450	1372541	3914373	4542859	3420599	5076840	3495785	1405240	2213033	3592612	2084426	1811695	1693889	3190765	3893977	4001994	4028342	3223137	2461058	2366890	3907715	2194991
161_Component_0253_15.1034	248242	287233	509541	202754	342634	525487	381696	564962	482257	193957	231587	368817	339368	209724	220448	540886	455031	379005	503507	440563	429143	314935	536723	463847
1634_L-Methionine,2TMSderivative_16.9979	0	0	14666	7289	145585	254518	70092	332217	3221183	478929	805523	2629378	25115	17512	26977	211289	1287534	473782	710236	937996	2396453	940997	2355071	1875567
1648_L-Glutamicacid,3TMSderivative_19.3421	0	0	5018	0	22846	65000	26406	85803	233089	80811	88931	280656	7377	4762	0	34507	81532	89385	81597	128123	239392	154458	271619	231384
165_Component_0278_15.4734	82015	104762	149796	66833	93047	170874	156445	462553	136033	87930	117063	168423	113496	65849	96217	207386	239138	115578	169017	159296	154610	106215	233641	157405
1652_Component_0537_19.6932	0	0	74066	0	37189	126298	42240	109429	91153	19485	32310	65326	0	0	0	0	0	17351	0	21927	27501	19181	27317	22434
1666_Component_0254_21.5211	0	0	51771	24178	285237	333104	211801	562749	389003	207327	483816	295329	0	0	0	0	0	0	0	0	0	0	39426	0
1668_Component_0797_21.6755	0	0	14427	0	0	0	0	0	0	0	0	0	0	0	0	0	70294	61271	123392	0	49526	57568	141694	91877
167_3-Amino-2-piperidone,2TMSderivative_15.5252	5086	7044	16813	0	20788	27126	12586	29552	104956	45769	32790	117801	9272	0	0	39255	105482	74547	119856	135379	251078	139044	279225	213380
169_Component_0391_15.5891	65336	72400	166619	37868	103998	221196	127462	191123	238701	47438	74997	144049	102611	48557	78723	176735	152112	105101	148258	165353	120273	74926	150259	138657
17_2-Imidazolidinone,1,3-bis(trimethylsilyl)-_8.6641	29176	65141	246702	12539	93155	282663	83903	250369	278289	13107	24040	107593	132935	29924	127977	496314	369571	212977	480350	324843	330729	93066	566620	360168
170_Component_0495_15.6201	32363	29368	37718	18898	75995	122705	65171	147764	82869	32182	47048	30945	21974	21905	17717	56616	47165	24100	44267	14590	9621	0	13972	9982
1713_Component_1012_25.0974	0	0	19534	127598	0	40665	0	0	365567	0	0	0	0	0	0	0	13930	7406	58700	53838	34912	0	0	0
1721_2,3-Dihydroxybutanedihydrazide,6TMS_26.0308	0	0	33488	0	27734	60741	21188	68885	93067	0	16029	44593	0	0	0	0	0	0	0	33672	76254	24478	84412	59350
173_Component_0235_15.7468	234177	258313	546907	179443	359752	609613	401242	635574	611002	220753	280102	512760	322816	176308	230185	578277	513517	374368	570853	452343	469646	295855	611405	473163
1733_Component_0540_27.4544	0	0	27463	0	0	67829	0	117281	125101	0	0	28811	0	0	0	29684	17205	16733	13996	32744	44386	12105	94047	45552
1744_Component_0498_28.8757	0	0	85896	0	19010	120421	26391	147128	88290	0	7596	35630	6183	0	10797	27052	54162	0	23075	0	0	5385	4918	8479
1747_2,3-Dihydroxybutanedihydrazide,6TMS_29.4414	0	0	26852	0	24215	47523	19587	70510	110853	9379	14804	49865	0	0	0	15446	26445	19137	25819	29994	58809	21742	69222	44977
175_Component_0321_15.8325	49345	37477	224287	10485	145451	94614	32584	318924	347641	29263	54611	128759	191895	139537	102575	333048	343199	168321	325906	245288	310118	139863	319700	229047
1757_3-Vanilpropanol,bis(trimethylsilyl)-_32.6686	0	0	13733	0	33995	41752	6665	105596	458694	46504	98999	277620	0	0	0	5714	10529	0	10449	6496	51769	7156	43109	30546
1758_Component_0838_32.6969	0	0	23159	0	19842	23579	16387	33722	19084	0	0	18869	19778	12329	13212	58254	108093	62111	93741	73440	118074	52749	120335	103795
176_4,6-Dihydroxypyrimidine,5-aminocarbonyl-_15.9253	132026	142125	442405	185054	1147617	3315396	825632	3147312	10726566	3855391	3730883	10802939	585978	211655	437099	2441242	6373925	5036656	6052252	7446654	11060082	6981683	12218661	10693720
1763_Component_0462_34.5789	0	0	9881	0	25870	72309	24542	102557	170063	20335	17336	83363	0	0	0	0	32707	24391	18748	29771	53729	27958	59952	56949
1766_Maltose,8TMSderivative,isomer1_34.8356	0	0	22743	0	81981	78136	43893	99282	475897	29628	98339	192800	0	0	0	11490	22264	16640	80616	35737	146873	32561	170811	85805
179_Component_0504_16.0315	82167	13243	100324	62504	79625	104504	86615	38092	72748	87103	97841	144271	74928	59020	59677	90325	84607	68550	79871	77516	78782	70048	18442	60049
1805_Component_0528_38.4145	0	0	28077	0	10070	34885	30650	97345	47983	0	16211	23895	0	0	0	14801	80103	23186	57681	52123	56880	18787	107461	18509
1807_Sucrose,8TMSderivative_38.5462	0	0	8886	0	17739	26506	0	24765	126497	40756	16471	91619	0	0	0	0	15385	5857	7801	10393	49336	13964	28350	24991
185_Malicacid,3TMSderivative_16.2549	645863	955041	1684434	636846	1271801	2478485	1183858	2624193	2358427	1222916	1129317	2626913	483851	528356	452943	1180460	1021796	1074193	964708	1425400	716586	915905	745650	1204489
186_Component_0384_16.3378	22108	0	57121	0	0	52069	31593	25987	62823	0	38807	0	93197	34026	48317	244095	173886	109392	192383	77172	105537	48731	156359	139571
187_Component_0048_16.3926	162208	253200	1819811	82251	958447	2582314	887357	3165721	5958351	211140	633941	2533332	44299	26649	27285	126417	99076	78693	145311	140784	231816	108445	263366	171045
19_Urea,3TMSderivative_8.7946	24755	54344	125214	10106	49743	188037	70934	91398	241002	33642	47993	65381	44734	22804	47135	62131	111428	77936	126083	78538	183878	108417	231326	53200
190_Erythritol,4TMSderivative_16.4759	978937	527869	1876195	619843	1697140	1858886	1414729	2631888	3056656	739665	1197545	2171803	944836	475235	597209	1634918	1919561	721890	1469867	1314354	1467602	567480	1488773	1281854
191_Component_0250_16.5126	25144	38336	181958	20226	92491	259473	94238	264199	577999	34660	73788	277521	14986	8314	9707	21519	21253	13704	15994	17163	23678	12290	28729	22990
192_Component_0260_16.6312	181956	384496	404801	142092	248123	349435	267322	419209	357984	128259	147710	233967	315548	183416	222193	544643	312168	246864	391598	289585	298566	209282	377237	296228
193_L-Threitol,4TMSderivative_16.6559	232046	384496	492405	177202	508888	758645	473809	915373	1568164	428019	551955	1153150	207311	120677	165665	520520	953685	578909	851476	748109	1367159	641093	1435732	1180406
194_Component_0062_16.7494	2120500	2390513	4253039	1737809	2904242	4626763	3188512	4600869	4118428	1725411	1983342	3345930	2878073	1799887	2179532	4565467	3896384	3229063	4393121	3727369	3740492	2667473	4621729	4032071
197_Component_0582_16.8954	45762	52822	96735	36324	58702	99050	67304	101250	85750	29001	5804	66170	67048	38363	49779	104731	88876	79356	34623	84173	81173	61611	109830	91836
2_1,1-Dicyanoethane_8.1073	3728001	3767649	5428695	3525521	3632431	7851358	4200298	9567377	6247265	3288221	4131852	4128746	3925900	3639314	2434194	7570694	5911578	4395522	7070847	5217009	6347493	3555412	10585532	5565429
200_L-Asparticacid,3TMSderivative_17.0121	78017	93229	286831	60268	339249	937644	301589	889111	2270799	841091	599700	1936616	189365	107791	157301	670424	1173781	1211990	1566678	1586960	3610880	2164672	3776890	3318005
201_L-5-Oxoproline,2TMS_17.0755	150447	163043	490566	186453	1026198	2533325	716700	2472438	8766383	2831872	3117671	7855212	611431	315665	532972	3442043	9940218	6760423	8962597	9396325	14764126	8278929	17104207	15007949
203_Component_0324_17.1246	105772	145147	245236	64299	203531	272707	220758	329912	276333	69618	99910	210025	188519	112903	162779	345146	263642	155211	328921	243850	216793	173844	284312	274530
204_2-Fluoro-4-methyl-5-nitropyridine_17.2146	416223	518736	1003881	243752	653674	1059301	698119	1039148	915827	202264	318107	713373	651299	388419	526441	1101414	908580	771324	1066196	935238	808471	641762	1008199	977462
205_Component_0121_17.246	357682	471408	649084	231109	1017379	1144887	884853	1309158	2121436	525503	831964	1518554	455477	356892	369445	818699	897991	899845	967556	752699	763632	564634	1084982	661854
206_Component_0630_17.2601	102553	102285	217428	68017	101050	214420	128872	245534	0	74347	85748	75924	168830	118606	109874	185360	161358	103470	201751	142162	161420	103797	137071	94488
208_1-Deoxypentitol,4TMSderivative_17.3404	187709	152591	529968	196272	374583	493436	353068	890279	577911	159809	250351	608245	218860	135791	160783	566381	403914	240791	399245	407369	256218	129379	328006	362874
209_Component_0108_17.4571	1140218	1304881	2354389	937178	1575106	2246342	1709058	2520637	1860733	881400	917180	1709335	1552174	973441	1190307	2479303	2044392	1668380	2297836	1979659	1907306	1385467	2294598	2031448
210_2,3,4-Trihydroxybutyricacidtetrakis(trimethylsilyl)deriv.,(,(R*,R*)-)_17.4894	610298	733613	1569695	464418	1178878	2381567	1179426	2200364	2640005	670866	1010536	1470345	750446	504374	527170	1282800	1206472	801674	1192727	1042815	1137745	677567	1311384	1059601
211_Heptasiloxane,hexadecamethyl-_17.5461	105142	196164	225721	75577	225680	232348	260132	228963	330458	58021	97522	307840	155100	79771	131656	134374	185468	162049	274023	174255	172109	159715	161538	87899
212_4,6-Dioxoheptanoicacid,tris-(O-trimethylsilyl)-_17.5638	399310	512093	665642	289462	928336	1010653	808613	1098728	727942	285336	440137	805507	471670	383846	357093	735564	850782	909316	888438	706016	550148	526586	843659	514508
2127_Component_0697_10.2549	0	0	0	37305	0	72564	0	0	76957	0	19167	49579	0	0	0	0	129218	8317	23249	25302	0	0	83241	62108
2131_Pyridine_13.1615	0	0	0	10434	0	0	0	16516	50531	9927	0	53133	17954	0	11974	29027	41846	24231	31400	12690	40724	34199	123537	57283
2142_Component_0007_21.7495	0	0	0	0	4686664	10440625	4731975	10845373	22146615	12182810	12289780	19445417	2858980	1593076	2773305	9922048	18279533	15985639	18107506	19572459	20794397	17709747	24561335	21948127
2155_Component_0342_24.2005	0	0	0	30224	0	145822	185322	278039	318127	243189	215045	306088	60225	123311	0	0	83258	0	248561	0	0	118998	191068	153634
216_3-Benzyl-1H-pyrazole-5-carboxylicacid,N-trimethylsilyl-,trimethylsilylester_17.7185	8530	17345	22094	8710	68767	74617	37276	140600	380052	157922	214562	631708	15971	16069	10013	61356	157671	146481	151683	169200	241125	163739	299378	286293
2168_D-Mannose,5TMSderivative_25.3417	2123579	2543156	3819853	1828686	4364832	4771975	1645736	7063723	2554221	1511895	2630538	2596324	2862474	1575990	2048524	3343915	5288734	1115242	1327763	1767522	2691698	2823246	2734191	3203286
2169_Component_0482_25.3107	0	0	0	9370	77617	127215	0	128813	158049	34932	39938	123655	0	0	0	0	68565	0	16533	0	76279	0	0	0
217_4-fluorophenyl4-(4-pentylcyclohexyl)benzoate_17.7572	95062	141840	151072	72013	250609	264757	216166	310944	223105	81440	121736	270475	124758	95470	95061	198490	217398	268354	242592	197488	144984	153938	247093	143485
2189_Component_0104_37.8007	2962752	4581721	6526618	4618774	0	0	2691240	0	0	0	0	0	5779364	5097046	2140158	5256234	0	0	0	0	0	0	91519	0
220_2,3,4-Trihydroxybutyricacidtetrakis(trimethylsilyl)deriv.,(,(R*,R*)-)_17.9095	521585	549917	1737717	374327	2105624	2743840	1852163	2808394	5621576	1306790	2290036	2988596	584740	360998	392252	846110	1667193	895691	1714647	1265699	2528938	1265222	2766410	1826074
221_Component_0190_17.9595	62740	0	80561	18917	389321	239012	134354	265980	921286	235064	374766	701560	16206	0	25746	33571	365716	23503	157896	57355	303235	64610	244198	50107
222_2,4,7,9-Tetramethyl-5-decyne-4,7-diol,2TMSderivative_17.9785	276260	237824	582780	173760	74088	373862	272998	812687	445811	146050	264325	455059	251546	233070	303730	491859	299746	612866	419722	234842	197612	435975	437233	768884
224_Component_0473_18.0239	83008	109467	127687	37934	90429	139915	151839	162888	153212	42178	60573	98472	72292	47377	97880	144727	133367	149249	153883	112929	60142	114727	143102	125700
227_Component_0305_18.2119	9275	18807	83742	31229	8868	51106	49538	59498	357953	72741	130786	384442	9137	25262	10640	27113	45225	36524	74258	14685	69247	66426	156530	143807
228_3-Piperidinecarboxamide,2TMSderivative_18.289	17675	25461	54348	30268	298096	853006	222748	879020	4023924	1579535	1436219	4448216	128432	44733	115936	714230	2372782	1928301	2144437	3133344	5715456	3442676	6114841	4033479
23_Component_0330_8.948	62645	43511	135750	55070	144764	147060	188472	289392	336754	88753	127520	270592	60723	42107	37608	142121	136868	89002	151362	129572	117368	62116	135080	139349
233_Component_0006_18.599	166045	173793	761904	273718	881602	3032677	638191	2792764	11422516	3927155	3613244	11725121	919620	210678	537526	6756106	15706274	10504617	15346817	14684083	20440685	12829807	24675277	19905923
234_Component_0412_18.6584	93539	135192	140574	73505	203931	208673	174575	191756	100857	48649	83826	151784	113455	86185	86314	153331	186062	221666	203517	139230	75665	82833	148279	75105
235_Component_1257_18.6973	15076	12018	24684	10563	23713	25479	19795	29660	22340	6890	26445	14574	12297	6660	10136	21823	18694	13163	26077	18922	106016	48319	116037	16538
2359_Component_0084_21.1394	0	0	0	0	459633	269371	331993	261888	2406070	1013351	992348	2664872	132228	0	128611	509137	1383940	1039613	1321660	1780188	3047436	1805954	3514580	2477205
236_Component_0201_18.7796	154951	183165	425846	118401	283824	566037	318033	169070	853864	40976	338956	728095	236431	63542	181967	502372	464664	357349	550514	325061	590559	372388	669589	660771
2374_Component_0115_23.7806	0	0	0	0	561978	2301118	360418	2224483	1417540	163321	844384	1053016	128852	0	0	0	1857527	1367024	897586	661289	329684	0	83511	925027
238_Carbonicacid,allylpentadecylester_18.834	85547	101869	189239	72481	125074	219184	128857	253565	245046	68913	107953	146655	118255	30558	82865	195801	158066	143672	167686	160138	130131	107976	147909	141843
239_1,2,4-Benzenetriol,tris(trimethylsilyl)ether_18.8679	280947	418539	409949	193832	598039	671690	470137	660729	383834	168825	239326	480322	334492	239973	273757	538544	553466	647162	616849	489672	352528	365759	587771	315861
2393_1-Octylsilatrane_29.4055	0	0	0	0	0	30199	11054	27501	45310	0	0	26838	12780	0	7927	34490	72516	31051	66513	38742	41306	11710	65131	36422
240_Component_0607_18.9097	82633	71838	124959	71315	179050	103821	0	0	0	0	0	0	0	139010	60790	0	0	0	81942	0	0	23632	0	58728
2404_Sucrose,8TMSderivative_37.0568	0	0	0	0	1917006	2885766	746201	2916104	2995301	718573	1013116	2031076	430963	589715	268606	1244972	1889425	1010738	1593714	1340989	1116682	511057	1115719	937244
2406_Component_0351_37.2127	0	0	0	0	0	143297	0	0	303721	47950	80009	122500	10885	0	0	0	203671	117671	37414	99677	0	43737	85913	71059
242_Silane,[4-(1,1-dimethylethyl)phenyl]trimethyl-_18.9673	807987	969419	1562021	588070	2099611	2355389	1559887	2899502	1645575	590789	1136544	1359678	664240	935084	696822	1592696	1929012	2178283	2040569	1455513	1041935	1113283	1751259	825723
245_Component_0634_19.0087	29281	23877	43349	18559	0	91579	30990	0	48311	20266	103603	93008	20638	0	12810	78317	13292	0	0	19368	24049	22083	123925	0
247_D-(-)-Ribofuranose,tetrakis(trimethylsilyl)ether(isomer2)_19.0783	328924	334118	677552	285236	595186	1022708	545667	1019998	806941	297888	348108	592193	810820	552398	515108	1363291	1195798	876215	1041486	1080092	1108367	688191	1171456	873944
249_Arabinose,4TMSderivative_19.1483	132583	174501	281075	130236	362115	430925	265472	549194	425369	111063	121064	198845	503057	293647	309992	798242	638138	450572	619082	587076	630689	377944	625068	455746
251_D-(-)-Ribofuranose,tetrakis(trimethylsilyl)ether(isomer2)_19.2164	2083368	2082136	4257674	1747617	4106419	6069068	3774092	6932991	6970054	2719259	3285341	5519127	2391273	1928448	1767563	4070229	4572985	3464623	4355225	3606698	3831535	2482979	4384849	3762541
253_Silane,diethylbutoxypentyloxy-_19.3997	61717	70692	156917	44885	166681	335979	147821	304147	610640	179831	205780	449646	63490	57648	41293	125932	211088	154105	209038	184912	304357	186688	309466	235412
254_L-Rhamnose,(R,R,S,S)-,4TMSderivative_19.4231	308897	258409	818564	261069	1256786	1742805	1045125	2080434	3755178	1018033	1418026	2233533	298078	221857	193537	566516	993915	652303	885375	744495	1475156	773597	1496071	1127221
255_Component_0150_19.4683	448477	360215	772370	275478	275317	721324	489141	753785	1118459	412752	469482	1125889	179325	104346	36034	430084	588639	512728	702869	793708	1451311	844195	1448177	1593007
256_Component_0386_19.4954	23982	95412	53995	40129	72301	294725	56683	281808	516731	224520	197432	243239	40325	18289	17948	29897	56430	55542	68422	35273	70094	51438	127977	44650
2569_2-Propanol,1-amino-,N-acetyl-,O-(tert-butyldimethylsilyl)-_13.9816	0	0	0	0	19446	57332	20292	60799	233827	75446	13105	223004	0	4567	0	45622	199057	165604	192847	221301	356862	197993	421809	341273
257_Component_0136_19.5141	681191	974883	1091868	477867	1530407	1567770	1413840	1722429	693066	318523	577776	1001621	783090	721249	638300	1202002	1137366	1473511	1231773	990348	511345	700773	990886	451173
258_Component_0301_19.5631	24751	17961	53955	16858	72301	84447	59683	100063	388874	39641	65679	133577	40325	18289	17948	43979	107375	50657	79385	69820	148114	76987	157876	101600
2588_Component_0214_23.9505	0	0	0	0	264414	0	0	0	758843	95942	128918	135449	0	188729	0	0	0	0	0	0	0	42079	0	0
260_2,3,4,5-Tetrahydroxypentanoicacid-1,4-lactone,tris(trimethylsilyl)-_19.6364	191551	205350	375927	118066	345275	539170	306388	446598	493421	231198	264416	291037	195896	118562	132518	246393	317506	144590	293848	194996	187685	135221	323998	186372
2604_Component_0227_26.9843	0	0	0	0	0	1504139	497115	293914	664605	0	0	0	0	597105	0	0	2627790	1370572	1068683	1376456	1309014	0	711883	564685
2607_Component_1696_27.3585	0	0	0	0	792749	917968	0	1017841	932613	247451	374907	734531	0	19633	0	0	788527	849471	736356	300367	374071	0	0	0
262_(1R,2S,5R)-2-Isopropyl-5-methylcyclohexyl2,2-dihydroxyacetate,2TMS_19.7275	355923	457743	511041	241699	782808	800046	662675	885316	513453	232766	361481	598710	356769	336426	301888	522511	618802	772543	663047	523725	350913	410031	597567	290843
2621_D-Psicofuranose,pentakis(trimethylsilyl)ether(isomer2)_37.5094	0	0	0	0	0	0	0	0	6342439	1806117	2328472	4180062	0	44230	0	0	3451911	2112440	1950284	2031859	3405662	1664752	3457004	2873313
264_Component_0156_19.8208	694473	679011	1177991	587969	1056353	1287559	975643	1379356	1210794	760616	751716	922549	721676	505035	541273	1183662	1027240	803159	1120046	897897	852059	635930	1095757	886184
265_Arabinose,4TMSderivative_19.8384	449390	574162	998699	428277	922171	1550031	819617	1530165	1378705	374600	533181	941974	1315810	925999	829695	2127470	1993312	1340477	1731542	1679544	1811467	1122515	1903219	1350944
266_Component_0239_19.9198	66818	55872	87178	52201	72402	256370	134545	235836	617069	77273	70280	262141	28829	13334	32285	56852	68147	79411	27020	97291	144106	93167	141723	131135
268_D-Ribose,4TMSderivative_19.9965	60586	69386	163279	47153	231150	350894	186215	344151	766816	200120	265033	538637	108683	70966	70697	193061	357299	204669	332570	264201	458928	274437	493687	386053
271_MethylÎ±-D-ribofuranoside,3TMSderivative_20.0665	35762	26740	87872	23736	117117	179248	103590	258367	601865	115561	244569	284746	58208	40957	42483	100720	148034	98840	152402	112885	153581	111308	182185	137914
273_Dodecanoicacid,TMSderivative_20.1342	372090	472457	834500	249946	633315	971295	715257	1001196	887106	261575	350402	741024	555042	288770	461455	960872	788887	708768	897370	815452	825934	528102	980730	913736
2743_Arabinofuranose,1,2,3,5-tetrakis-O-(trimethylsilyl)-_23.7855	0	0	0	0	2421028	0	0	0	2203313	2321790	2352110	1912301	0	0	79795	456246	0	0	0	0	0	0	0	0
275_Component_0308_20.1975	147761	206918	274181	115107	340066	203618	316222	377492	158574	75460	118400	182964	88157	104099	84517	214448	192417	176094	208112	136613	72305	88338	128215	76747
2760_Component_0869_37.3473	0	0	0	0	0	0	52050	0	707994	491548	12207	636443	0	0	14003	0	0	10397	0	0	471810	0	403933	0
277_Arabinose,4TMSderivative_20.3232	525604	529553	1076603	394152	877566	1267951	712351	1335266	1696836	574408	823653	1230897	352279	314697	235450	662769	893594	566958	818891	641263	1010267	651818	1013447	826154
278_Component_0148_20.3576	214982	53899	845130	201999	856223	415440	790932	1483898	1109531	720916	774995	1256839	330186	186291	212973	487372	497821	484731	590152	129264	1048986	345552	476261	121290
279_Component_0272_20.3742	201147	374371	845130	169764	326583	1317483	377879	492275	947395	156594	199625	607911	174991	110449	141204	296308	517078	332553	427755	117661	395131	550858	1267902	88935
280_D-(-)-Ribofuranose,tetrakis(trimethylsilyl)ether(isomer2)_20.4833	128410	137175	229510	90905	225698	444532	232068	441352	443414	165184	179669	363991	168811	103266	109940	295199	282511	191639	275625	285191	368454	230819	402982	330331
283_Component_0421_20.6333	34321	42093	139988	45994	111008	159408	115028	201261	212069	72134	97440	167443	25533	8809	14926	49322	55210	40007	82472	81527	232013	117244	155969	203266
285_Î²-D-Fructofuranose,1,2,3,4,6-pentakis-O-(trimethylsilyl)-_20.661	92811	46494	50805	85019	108570	142113	340362	743704	598699	37028	279458	339019	31541	7589	170509	46321	502695	40291	75650	374653	316049	62527	128813	76737
287_Component_0631_20.6976	13893	44781	62169	26990	38582	90181	95585	94013	48560	73006	89631	56575	113541	74149	35134	45395	106841	27036	39193	49450	108618	46323	133074	25382
2896_Component_0531_15.2552	0	0	0	0	9804	15336	0	17098	33586	17369	24683	58250	0	0	0	15941	39390	30225	51893	42800	101127	41477	127589	85841
29_Component_0360_9.2208	84489	92979	206144	33031	112584	240589	118749	185323	220997	61953	77319	161160	110155	57040	88682	226168	184838	143656	231988	170765	246411	129468	286697	184410
290_L-Rhamnose,(R,R,S,S)-,4TMSderivative_20.8633	295667	246082	670592	244123	968068	1329693	859042	1764384	3235570	899018	1272308	2072190	288274	202742	197664	489245	877815	576770	811939	664166	1459374	799438	1489895	1116672
2908_Component_0219_19.5905	0	0	0	0	0	0	0	43244	164345	30228	0	43153	0	0	0	69454	283276	65953	300157	116728	253029	61456	189453	727652
291_Component_0252_20.8966	44395	48795	123456	25157	122149	171800	143924	201449	565864	150359	169606	498667	33677	30784	31963	34225	104941	35639	89731	58386	185173	120384	114335	169118
2912_Homoserine,4-imino-N,O-bis(trimethylsilyl)-,trimethylsilylester_20.4506	0	0	0	0	0	10315	0	13315	46881	24293	0	69779	0	0	0	7762	11271	25821	8137	28607	13730	46334	68725	140247
2917_Component_0662_21.4324	0	0	0	0	7220	32446	0	34893	43323	0	5333	86800	0	0	0	18842	75624	30466	49443	45087	56043	67141	115981	114817
2919_Component_0441_21.5995	0	0	0	0	0	0	0	0	73985	0	0	28023	0	0	0	21438	27898	23127	23775	52056	127373	27842	191714	12079
293_Component_0192_20.9233	70681	50289	144006	48998	229266	288880	147544	484305	899195	207718	279478	669796	78832	50029	48981	140293	155575	101666	174269	182968	297216	168004	361083	298179
2939_2-Butanol,3-(1,3-dimethylbutoxy)-_25.0468	0	0	0	0	28544	37194	54556	70084	0	0	0	68770	0	0	0	49161	50260	40372	65595	0	46856	38293	169582	57823
2945_Component_0378_25.8216	0	0	0	0	0	0	0	0	19573	0	0	50362	0	0	0	61643	250575	104590	246408	108666	107490	64007	385758	123728
295_Component_0518_20.9653	138001	185974	304399	123136	110326	238609	256471	152575	25273	42810	47359	27242	100685	32636	61591	119484	38133	30792	88954	76217	30082	23160	11849	37123
2956_Component_0432_27.1904	0	0	0	0	5315	0	0	0	11066	0	0	8922	0	0	0	46153	257556	65635	175553	82362	110879	15594	202237	145441
296_Component_0381_21.009	49344	56506	123047	23738	85493	174123	110378	200389	243407	98745	82888	246039	38812	28893	29988	82274	38404	41497	54459	49420	114224	66413	114284	157859
2968_Component_0286_30.1382	0	0	0	0	19218	31786	15273	71675	435170	32265	79286	308008	0	0	0	10803	32484	13521	18723	33753	184012	37285	146697	101932
298_1,1,1,3,3,5,5,7,7,9,9,11,11,13,13,15,15,15-octadecamethyloctasiloxane_21.0334	124081	192317	281245	86946	123579	109012	227147	89879	69727	12403	25732	48141	181756	81171	141533	278033	144152	121458	195104	168758	56249	131595	157799	204601
2983_1-Hydroxy-3-methoxy-6-methylanthraquinone,TMSderivative_34.9784	0	0	0	0	0	0	0	0	15690	0	0	21349	0	0	0	5445	30244	10917	0	22764	58975	17778	62069	41281
299_Component_0147_21.1	148369	146885	283557	111127	407104	610572	375069	837258	1484277	457151	456633	1093230	78916	31935	36687	133470	258200	174446	398747	326657	817527	346327	109983	107617
2997_Component_0553_37.297	0	0	0	0	82288	101979	31784	120573	86660	0	32603	38842	0	0	0	32332	74815	0	59021	29830	21760	6155	18252	26938
30_Component_0418_9.2781	111608	13412	215853	32360	38527	105858	154675	104851	34877	95718	39723	126749	50042	17754	52486	68520	59977	54999	80212	111626	77684	72614	89221	136999
3005_D-(-)-Fructofuranose,pentakis(trimethylsilyl)ether(isomer2)_38.0005	0	0	0	0	506244	758167	338222	805453	768170	248375	326180	696279	0	0	0	460490	461697	325413	468412	388674	322533	165325	457362	358974
301_Component_1122_21.1384	158710	34864	249960	173186	0	0	0	0	0	0	0	0	0	107808	0	0	0	0	0	0	0	0	0	0
303_Component_0097_21.1968	909841	972482	1760537	807180	2495584	2909675	1829637	1159923	2728744	1139103	1695577	2030293	846215	764647	628468	1635096	2726474	1806579	2095193	586343	1299819	950551	1356777	1256354
304_Component_0083_21.2711	849409	967702	1913802	733130	2081138	2980871	1838818	3596562	1517465	436079	1329147	1322561	1838370	1213541	1386893	3398642	3585180	2623159	3474306	2392555	3073005	1786183	3467152	2979428
305_D-Xylose,4TMSderivative_21.3234	233431	275366	481486	159044	680241	1294115	594014	1095392	2471508	755869	808159	1508619	160990	145536	100960	300248	588559	428274	389310	523092	828095	709554	970188	706342
306_Component_0102_21.3511	741156	739037	1475984	615594	2222485	2213334	1583000	2735626	2459085	945331	1714713	1808830	538682	552441	430519	943287	1540280	797381	1312234	853242	673957	333131	962505	414792
309_Component_0012_21.4978	9707621	10593616	15056867	8104260	16541743	18313518	14891239	19705011	12890372	7799798	10581726	11861842	9916407	8902554	8119666	13762568	15021613	13319546	14560756	11942771	8764197	8265975	11675331	9026862
31_Pentasiloxane,dodecamethyl-_9.3314	104480	122768	257864	70467	200542	286660	207924	297259	298196	80376	119189	245857	134500	75396	95784	230635	208398	162775	239714	179647	167661	118093	207721	202599
311_Component_0371_21.6249	72161	91396	113396	54483	121335	189189	122632	201151	258225	46193	86297	181658	97634	73370	74922	145541	152974	161328	155537	266281	126060	120673	184110	164682
313_Component_0093_21.6962	696051	761618	971755	550311	1196505	1139691	1138168	1146422	1938773	682501	895586	2265189	519063	559229	373056	766220	1417533	1445776	1442311	1975484	2756263	2047557	3040677	2523550
316_Silane,dimethyloctyloxyisobutoxy-_21.8135	186281	208363	295152	164930	187575	246992	263862	227812	102899	103312	111591	128434	151702	151894	122462	250221	172668	219541	202790	209676	94275	102251	132469	108375
3171_Component_0509_21.4786	0	0	0	0	74068	58573	0	79892	117125	26728	45381	122087	0	0	0	0	57932	0	0	0	143324	56942	100622	0
3185_Component_0588_22.8781	0	0	0	0	108390	26746	164166	173734	0	0	91846	0	0	0	0	0	226347	0	0	0	0	0	0	0
3186_Gulose,5TMSderivative_23.0334	0	0	0	0	867162	0	0	1335314	2032804	2167718	1440726	1160500	0	0	0	0	0	0	0	0	0	0	0	0
319_Naphth[2,3-b]azet-2(1H)-one,1-phenyl-_21.9412	653560	706040	1008158	568757	1065157	1152770	1057919	1168246	640705	418062	554206	685979	525129	507174	418804	715769	724092	697897	734272	623986	445370	415928	590346	457412
3194_Component_0218_23.5612	0	0	0	0	104748	100504	1105949	515021	0	0	0	0	0	0	0	0	523557	0	0	0	0	0	569045	729479
3197_L-Sorbopyranose,(1S,2R,3S)-,5TMS_23.6815	0	0	0	0	1727366	2619484	0	2372010	1738984	839672	1036931	1251940	0	0	0	0	2992860	0	0	0	0	0	0	0
3198_Isophthalicacid,2-fluorophenylpropylester_23.7005	0	0	0	0	3566179	4942355	5483311	4370287	2004135	0	0	2340169	0	0	0	0	4162954	5308417	5795471	0	3321543	0	0	0
3203_Component_0316_24.1382	0	0	0	0	105400	46073	114438	357593	0	24497	76004	0	0	0	0	0	0	207535	0	0	0	0	0	0
3209_Component_0117_25.1929	0	0	0	0	1044881	1265653	0	1192913	2095503	1671834	1871144	1952942	0	0	0	0	942471	1673551	1419622	0	0	0	0	0
3211_Component_0604_25.3571	0	0	0	0	48459	93517	39245	79735	103109	104730	97000	71987	0	0	0	0	36071	0	0	18248	0	17291	33713	46414
3217_Component_0162_25.7708	0	0	0	0	313310	692348	0	700377	1278080	354603	409292	987888	0	0	0	0	801455	519834	868234	819186	1390083	723165	1565953	1397582
322_Component_0388_22.0596	48348	57325	87205	44009	76116	128043	95179	107166	158985	76983	58972	114676	44883	41642	44726	94033	93437	87027	169570	153862	64129	106739	241100	208810
3222_Component_0337_27.152	0	0	0	0	112458	176301	28772	323201	0	0	11076	0	0	0	0	0	117704	66882	35687	0	0	0	0	0
3240_Component_0610_36.2093	0	0	0	0	62219	102157	0	136031	0	0	0	16570	0	0	0	0	42590	21994	48354	37039	0	0	0	0
3245_Component_0615_37.216	0	0	0	0	126517	0	0	281942	99965	8092	12473	42467	0	0	0	0	60914	36088	105585	40746	124831	30637	65575	69108
326_Component_0200_22.1369	328161	367996	661067	289000	703557	854739	706429	844786	497715	297665	395421	528729	238656	244882	215059	409426	544519	524108	555618	459005	395147	127035	522231	351433
328_Î²-D-Tagatopyranose,1,2,3,4,5-pentakis-O-(trimethylsilyl)-_22.2069	359031	326482	792651	285586	1058359	1641700	961923	1990903	3715586	1373104	1451174	2686408	289280	127990	170377	513555	614660	375790	765823	677290	1633504	933360	1433277	1659622
33_Component_0124_9.4009	742969	944076	1616567	619145	1109558	1908013	1224660	1925944	1766335	563736	654091	1356511	1022974	617009	790412	1877920	1440259	1196468	1763659	1436318	1369184	956832	2028184	1615663
332_Component_0396_22.3236	62063	85255	91319	48248	126846	230943	64127	187703	105019	49504	47973	54527	51350	43757	45270	90610	130052	95707	116966	70737	65454	63330	103601	189478
333_Component_0497_22.3646	84478	95182	228137	69470	107680	129685	43979	147565	409858	18639	17275	68335	86109	54907	46556	130071	73933	98938	102680	81971	48448	63330	161760	6002
334_Silane,diethylbutoxypentyloxy-_22.3788	517929	561656	1088189	390319	1807615	1178797	815937	2723437	3598509	1397943	1538356	2735296	534462	341995	354800	806117	1810206	499813	722288	614783	1070231	430074	794407	908191
335_Arabinose,4TMSderivative_22.4302	833807	1086675	1597504	614792	1807615	2642058	1754856	2723437	3598509	1397943	1538356	2735296	1048125	852590	782507	1708698	1810206	1744938	2041101	1614010	1070231	1489717	2130754	1200953
336_4-cyano-3-fluorophenyl4-(4-pentylcyclohexyl)benzoate_22.4979	1522564	2034372	2073618	1065539	4648019	3017158	2654697	5004727	2259629	1263323	1977239	3073946	1623959	1394837	1330665	2248610	3757231	2636896	2450552	1886709	1132826	1298954	1871555	1060300
338_Component_0191_22.553	75067	223317	420159	176687	468769	550830	411220	734909	567512	235426	259694	492069	58301	154915	166551	328170	363282	279097	442863	395077	680847	424746	914551	909042
339_Component_0493_22.577	20353	22634	46180	21545	43489	149494	101063	70733	139155	32398	87552	76360	56812	8011	10170	40258	106072	31009	146606	55711	96775	59284	86464	96448
342_Fructofuranoside,methyl1,3,4,6-tetrakis-O-(trimethylsilyl)-,Î±-D-_22.6637	13157368	11919923	21059583	10060641	17996408	18621786	16684085	19708378	7267834	3060273	5350944	3901125	11474473	10830875	9122549	11569241	7952128	4864235	7988565	4253727	1996221	1459865	3194918	2307514
344_L-Glutamine,3TMSderivative_22.7443	63434	163099	127023	440430	4872269	10261777	3988557	9674160	21969971	14129884	13667345	20187496	2622253	1196358	2999716	11677963	20500665	18921015	21097383	21754523	23366763	20303416	26111865	27405407
345_2-Keto-l-gluconicacid,penta(O-trimethylsilyl)-_22.757	533491	925589	1604020	436462	104012	1204599	771154	1208424	617405	195383	282582	415826	851815	384715	664058	1061171	471241	385963	588060	501816	436192	257765	479329	305818
348_Component_0164_22.8437	720933	648883	1254123	436200	814663	488494	977691	973936	1217002	333216	426523	897917	602328	473133	431628	593560	277427	273054	453235	320584	660184	373146	546293	658097
35_1-Aminocyclopropanecarboxylicacid,2TMSderivative_9.4775	36172	36642	108492	19953	141339	104701	131353	237908	189701	179230	248777	453775	82915	41101	70215	204876	456350	107294	488928	393440	476492	346610	670036	469476
351_Gulose,5TMSderivative_22.947	2330669	2638822	4380804	3050783	1799193	3207351	2790359	1527121	2002444	1820561	800067	1455131	2020236	1133809	1773852	3521518	1718382	2539855	3638456	3185267	2590338	2170992	3474459	2642071
352_Component_0690_22.9556	50479	132936	76470	0	159996	534330	498122	459890	222860	24225	195397	53140	103748	278616	74386	79667	306779	551078	68533	0	72682	83042	0	0
354_Fructofuranoside,methyl1,3,4,6-tetrakis-O-(trimethylsilyl)-,Î±-D-_23.0004	13943651	12993486	21269270	10509834	16749161	19546077	17161477	18453579	7399614	3560668	5525349	5297805	12130372	10943172	9867575	12537526	9404080	5970904	9075390	5399325	3040665	2058127	4005175	3020610
357_Terephthalicacid,2TMSderivative_23.0823	156603	222005	286031	160723	282509	332181	194592	316221	312349	166475	4624340	238014	255463	173696	200312	337474	203289	210126	279537	232359	273727	207495	308411	242597
360_D-(-)-Fructofuranose,pentakis(trimethylsilyl)ether(isomer1)_23.219	10636297	13009556	19085859	9897645	9254985	17332530	13039569	14318858	11529627	6205304	6275108	10897545	15290958	9708937	12237016	22390466	15326892	14186954	17700285	15724436	13152916	10676413	17761793	15582879
363_Component_0061_23.3301	3779552	797065	2735492	2126482	1772401	2038499	0	1315476	964575	0	0	1262538	2293640	3006397	3031475	2713469	913016	270236	4900277	1794138	2974601	1884396	0	1184428
364_Î±-l-Galactofuranoside,methyl6-deoxy-2,3,5-tris-O-(trimethylsilyl)-_23.3456	11067473	9423671	11760377	11640985	5947209	10200286	9789273	3371018	2603984	12388422	8740342	2923134	9514162	8541724	12199303	13685855	3332137	5600429	11809137	8942261	5920093	8267119	9964750	7077425
367_D-Psicopyranose,5TMS(isomer2)_23.4898	648474	433649	1450092	544208	0	1406482	1201935	1092378	0	0	0	0	621464	805845	296414	1910028	993462	1229126	1920693	1645329	1301778	1044707	1994191	1823835
3690_Component_0428_20.1699	0	0	0	0	0	0	0	49174	205486	23563	29864	161262	0	0	0	0	44467	39922	55997	56622	81023	0	92662	78001
370_Arabinofuranose,1,2,3,5-tetrakis-O-(trimethylsilyl)-_23.5471	6511584	5320577	8207031	6244073	1660400	10011489	6961482	10716414	984159	2329619	2883093	1412864	4876353	5002614	2797978	6015228	8382585	5967102	6620837	6134216	6303025	5892687	6145961	5284878
371_L-Sorbopyranose,(1S,2R,3S)-,5TMS_23.6202	4769379	4785773	4563272	4214969	0	0	2564842	0	0	0	149566	0	5896051	3664471	2191705	5450430	0	3267207	3888605	3336671	2431204	2779501	3485245	2986521
374_Isophthalicacid,2-fluorophenylpropylester_23.6472	6988045	8323889	8459416	6594627	3566179	4942355	5483311	4370287	2004135	1739354	351292	2340169	8129822	6351228	7607219	8448144	5308417	5795471	5209504	5209504	3321543	4199175	3722646	3713101
376_Arabinofuranose,1,2,3,5-tetrakis-O-(trimethylsilyl)-_23.7102	2868040	2276352	2932479	2650841	2421028	3417494	3070317	2942608	2203313	2321790	2352110	1912301	2310933	2768722	2191705	2921393	3125150	3028943	3648512	1987517	2608720	2597839	3735689	2219416
3777_Component_0556_37.4458	0	0	0	0	0	0	0	302202	0	0	25907	0	0	0	0	0	74555	27745	119685	53277	0	0	0	0
378_4-Hydroxy-3-[(2E,6E)-4-hydroxy-3,7,11-trimethyldodeca-2,6,10-trienyl]benzoicacid,3TMSderivative_23.7325	599332	799958	1415116	751001	0	0	756449	0	0	0	0	0	528129	715823	475885	1004902	0	0	0	0	0	375637	0	0
38_L-Valine,2TMSderivative_9.6142	12327	24467	102665	22952	262280	649257	165706	641045	2184196	693510	639301	2209405	60128	42886	97197	592663	1571123	1311735	1603271	1748196	2962243	1847955	3689871	3492244
381_Component_0519_23.8848	33475	13103	67403	23220	51915	0	29528	136321	102857	65799	81084	102286	0	17613	16948	28615	0	87245	94682	0	96069	20884	54279	213172
383_Î²-D-Galactofuranose,1,2,3,5,6-pentakis-O-(trimethylsilyl)-_23.8891	211753	213046	319349	192815	206546	436375	102194	662065	0	0	0	0	277646	236820	251279	352646	389782	222773	646907	304474	569820	176068	329105	220772
387_Component_0114_23.9969	808598	0	0	29884	243716	122805	0	1339298	111934	0	1118390	0	29674	1050604	0	209651	356837	96693	2318227	117579	0	49918	0	96062
388_4-Hydroxy-3-[(2E,6E)-4-hydroxy-3,7,11-trimethyldodeca-2,6,10-trienyl]benzoicacid,3TMSderivative_24.0605	403553	715473	1548173	706983	1076078	2227581	1273237	1465310	1526053	823683	142170	1415917	0	227731	627100	0	1815395	807438	0	1798711	1541670	1063958	2049460	1651036
3887_Component_0224_21.7498	0	0	0	0	0	0	0	0	1104238	681507	988504	159452	0	0	0	0	892898	538478	381340	0	0	734722	0	0
39_Aceticacid,TMSderivative_9.6501	47311	59741	116788	44668	58187	0	72354	138309	0	0	35335	81829	94419	47037	75520	154554	0	0	0	0	0	0	0	0
390_Component_0510_24.0656	73001	0	148774	124968	0	221532	136214	61188	55653	346286	142070	397248	40277	39856	58842	0	95032	0	111662	127025	78830	64479	0	93822
392_Component_0196_24.0858	1267358	668779	1894926	0	0	923390	1094531	0	262971	0	0	495493	375602	0	698377	883308	226411	0	1797773	1051811	608610	836783	1614469	1133072
393_Silane,diethylbutoxypentyloxy-_24.1638	5323937	1019778	1436327	3117839	4221225	8425320	5988711	8647952	7532488	2274539	1431982	5668357	1512866	3137304	1283323	2055023	7373078	4092910	7722969	9301215	7024594	5343987	7741340	7044108
3936_4-(4-Hydroxyphenyl)-4-methyl-2-pentanone,TMSderivative_37.7682	0	0	0	0	0	0	0	0	39415	66750	92866	123495	0	0	0	0	56161	136273	99286	97160	65831	37925	35478	21903
394_Component_0461_24.1439	157672	62841	170144	80646	31710	102784	0	40149	0	0	0	0	91034	0	74788	138418	47477	28696	46706	99698	114795	67202	83218	76408
396_Component_0073_24.1966	2188250	2351619	3228246	2138256	2610110	3637860	3164022	3740091	2575415	1124654	778945	2278923	2649555	2342047	2566908	3510490	3343254	3129240	3883090	3277932	3231831	2737241	3931167	3382441
397_Component_0712_24.2146	51768	0	0	0	0	121429	265759	75455	0	0	0	0	0	74396	0	0	58885	0	30758	51859	72529	67776	47201	141159
399_Component_0088_24.2713	961467	1019778	1436327	877374	1934430	2185574	1650226	1795349	1486390	889184	1153762	1357965	1512866	1641318	1283323	2055023	3248435	1539014	2117546	1642331	2784425	1142285	2077423	1230926
40_Component_0370_9.6767	18196	0	0	0	0	0	0	0	13830	33329	0	36665	51349	30957	0	267558	219601	53309	162759	40203	108172	37490	197524	87018
403_Component_0424_24.3373	86878	160099	208896	94687	0	96582	141000	49911	110873	34499	25620	50012	166019	69175	103021	163059	98526	93653	96305	101111	70192	38507	25163	83101
405_Î±-D-Mannopyranose,5TMSderivative_24.3873	1076209	1131168	1750432	924794	1145180	1765917	1222569	1557911	1671088	795003	853152	1377245	1089885	745306	935997	1310758	993789	913181	1185967	1083746	1308249	1085987	1457724	1288365
406_Component_0237_24.4358	239841	0	0	206961	0	0	442755	0	0	465214	570105	886347	146556	95416	245956	625840	0	272091	0	281893	456413	282746	653241	316205
407_Component_0453_24.4267	191948	282268	148534	83013	0	0	0	0	302303	0	0	120659	222081	96389	32403	177218	0	0	141846	197139	0	200386	179238	243571
41_Component_0545_9.7091	30745	32742	69662	44668	28948	83946	53945	123879	91710	25229	26732	35434	49855	31441	27316	62383	84478	50537	75068	79842	58188	47126	106554	64809
411_Component_0277_24.5991	59811	63795	90644	0	58785	66587	41432	105354	0	0	33441	0	126146	0	0	58517	39214	0	67375	0	469537	0	44882	0
412_Component_0314_24.6496	245619	187539	368239	273191	0	0	0	0	0	146552	247104	360117	0	156493	229723	34680	0	70468	370864	257001	0	178863	327727	287492
417_Component_0187_24.7659	332129	538968	846575	346171	348825	547396	706723	596434	592549	133282	406834	542284	194028	393476	565762	957687	607015	559439	474771	303591	830660	340222	876403	508162
42_Pentasiloxane,dodecamethyl-_9.7448	497824	742081	1080938	371788	1089300	1087584	1128963	1086711	1404883	399699	730167	1304623	706280	396202	552961	1043690	892519	718537	1023001	859485	843488	730997	827962	915451
420_2-Methoxyethanol,triisobutylsilylether_24.8526	2776295	3617905	4760538	2857093	2366667	4488272	3748499	4974612	3701747	1549277	1331449	3033719	3975419	2632609	3780712	6007165	3933530	3125745	5224398	4245183	3408472	2787542	5437208	4458345
422_3,4-Dihydro-1-isoquinolinol,TMS_24.9125	576011	625191	907969	594927	449032	792534	623235	821010	600617	291113	340463	562017	602039	534656	515073	1036453	698215	592653	832219	659636	1100803	587342	879702	728666
423_Component_0438_24.9347	121800	168069	220014	0	0	0	115827	0	0	0	0	94975	184841	170041	133810	174352	0	0	0	0	0	0	0	194116
424_4-Hydroxy-3-[(2E,6E)-4-hydroxy-3,7,11-trimethyldodeca-2,6,10-trienyl]benzoicacid,3TMSderivative_24.9708	794241	956165	1505973	175766	1796296	2913705	1504006	2770204	2519945	1088923	1178356	2304855	974208	730699	893046	1602734	2242116	1681734	2272303	1607127	2683127	883702	2742399	1810189
427_Component_0141_25.0283	694928	742298	1064810	616719	408769	1282879	734829	1623445	1245568	70404	376776	818964	813029	601792	721636	1197013	1204030	722540	1294125	839088	965546	571351	1340777	1063061
43_Component_0524_9.7676	36539	30560	98870	24886	48286	66172	34889	78363	103965	20724	25840	59384	35037	37675	24069	58143	73565	45508	73165	55121	53130	34451	130826	60567
430_Component_0094_25.1359	1627665	1896174	2728873	1684257	235166	0	1709416	0	0	0	305117	0	1817421	1878280	1705593	3014483	0	0	0	1506802	2096783	1626756	1675869	1977190
432_D-Mannose,5TMSderivative_25.2529	10388723	2543156	3819853	9635035	3174444	4062433	6656806	3597640	4237153	3883781	2932000	4049385	2862474	9706118	2048524	3343915	8566495	4492342	4703538	7154705	5658195	6542476	7239901	6071537
434_Component_0618_25.2474	48371	68110	98004	36000	0	0	74507	0	0	0	0	0	61747	39230	54884	96454	0	74021	155445	75931	0	62315	111744	63209
436_Component_0205_25.3514	344276	373384	790662	263109	662289	851335	0	0	0	0	0	0	333785	171739	272041	576181	1825349	676101	665411	640075	584196	479903	690508	812213
438_1-Diphenyl(tert-butyl)silyloxy-4-methoxybenzene_25.4093	2521107	3244489	6088250	1996593	2402130	5431993	556444	3148094	2829114	653690	927550	640537	3667112	1997052	2705238	7218276	4239561	3911886	5709382	5042009	4970576	3106812	7390819	5958707
4393_N-Isopropyl-3-phenylpropanamide_40.0315	0	0	0	0	0	0	0	0	391761	147700	160449	248717	0	0	0	0	0	0	0	0	312464	0	58431	262962
44_Component_0247_9.8358	241629	243217	497602	191111	213357	428497	277058	595417	213103	51408	260623	298857	250303	175557	182932	327331	324114	189571	234537	146398	46534	156299	313438	232186
440_1-Diphenyl(tert-butyl)silyloxy-4-methoxybenzene_25.4741	2707953	3207792	8970338	2367306	2402130	5431993	6305804	4745985	3911560	1740652	1426046	8706600	3886796	2398368	3277532	7349044	9129591	6266313	9293042	6866446	7239376	3228305	9198476	6262627
444_Component_0318_25.5802	70351	58208	110016	51540	247957	372421	149170	458244	510156	122419	159380	331634	63774	49657	47662	201253	350056	148475	343355	165193	156715	93990	353887	165297
445_Component_0135_25.6442	692568	924324	1722681	643125	0	1546172	1089681	0	0	491906	0	993189	732128	384130	572087	1154238	0	1019563	1331837	999318	1151397	731514	1406927	1068346
446_Component_0375_25.709	30104	36798	125494	20546	110257	216664	88649	152909	194420	38357	88272	158529	37037	16260	20171	158787	192616	109306	206217	110249	87852	46514	203768	173112
447_Component_0627_25.6994	103048	95837	180173	62098	0	0	278891	0	0	0	0	0	132691	65870	94972	429690	0	0	0	0	0	0	0	0
448_Component_0840_25.7491	55523	90862	241530	30473	0	0	75254	0	0	0	0	0	80452	83975	63572	101624	0	52150	78005	74113	0	64167	35579	80872
449_Component_0501_25.7876	82766	84772	119829	47330	90902	144532	80538	114489	27030	30179	42505	65556	70733	37503	52764	111093	68086	77530	69259	56606	63305	38029	74102	66932
45_Component_0459_9.8625	36200	17304	95566	31916	126409	246938	146175	172196	14198	0	0	164460	18241	0	17642	43182	28662	48394	148421	162247	41412	38491	69983	59894
451_Benzamide,N-(5-methyl-2-thienyl)-_25.9375	142823	0	312607	0	374163	692735	354053	683382	1243845	292454	416296	818362	99823	53757	0	0	339260	255115	402499	301049	538104	346387	672156	0
452_Component_0110_25.9608	294109	338186	753904	301832	729302	1274705	786671	1597565	2421979	774439	814058	2148517	273428	82977	98604	460395	611484	491421	700617	702624	1600752	806339	1646659	958663
454_Component_0170_25.9985	377510	286711	740316	284216	676409	986374	647126	1132138	897929	198782	316526	559137	587460	371559	425054	1086362	1067048	606619	1037441	620612	332404	177290	609575	428125
455_D,L-o-Tyrosine,3TMSderivative_26.0736	16077	13803	30781	14066	50695	103126	40629	122635	298921	80801	71340	292676	29348	14481	32205	137139	237924	196867	250433	269428	510987	295403	548749	545875
457_Component_0530_26.1985	51853	10955	73636	0	43903	81126	54431	128166	147031	26363	34467	91761	20443	51302	24895	34468	48443	14122	95731	17359	48765	12088	62082	36078
458_Component_0409_26.2152	22683	49737	155151	56035	53687	82062	67539	222400	32871	22239	30998	41051	34921	26877	23296	90153	45420	15851	95731	71903	23446	24444	87126	56058
459_D-(+)-Galacturonicacid,5TMSderivative_26.3175	245130	188630	544891	140299	631439	983614	551569	1008926	1774608	424222	576902	1153211	293760	183800	175584	469970	948568	554045	866401	607765	1027591	477454	1200851	757281
46_Di-trimethylsilylperoxide_9.9349	230886	206616	420136	167398	387302	535747	306768	441244	422335	186490	191728	386354	218283	146668	153057	257672	237223	237162	187726	316555	290150	233885	385585	404987
460_Pentadecanoicacid,TMSderivative_26.3161	41482	51824	97254	38775	89557	197287	137447	179605	165412	50462	27721	32040	71529	38050	83948	223344	96668	79943	87077	69274	77318	80430	111855	101398
461_Component_0449_26.3586	12678	14445	72393	6247	54494	120364	48205	184597	127734	13273	37736	145230	12253	8493	8112	46775	21063	6245	32813	23332	16864	15432	35081	18091
462_Component_0287_26.4252	8438	32160	163765	0	86993	358434	85899	429206	302058	0	43071	115678	0	0	0	6466	5965	0	8423	0	9041	0	11571	0
464_Component_0311_26.4776	37255	17063	29188	41993	92913	156292	71617	126644	373501	64628	90932	146134	49364	11763	37626	61935	61688	68799	71047	42631	136099	44206	27889	36275
465_Component_0560_26.5142	17014	25460	45709	11179	82581	165741	97981	50673	115546	14081	30225	147833	27883	18204	16360	29962	26576	31513	58681	43361	81571	38112	40142	66113
467_D-Glucuronicacid,2,3,4,5-tetrakis-O-(trimethylsilyl)-,trimethylsilylester_26.7176	57513	41743	120773	21891	139399	185650	122063	275833	1259337	171794	95350	717877	48595	49733	33644	103373	131028	73357	146305	178750	403174	164457	366468	318102
469_Glucopyranose,5TMSderivative_26.797	8223247	9929191	18158841	6874519	10846601	19651456	12366484	20206449	16055798	5778599	6590062	12996115	11748755	7279747	9171263	20053959	15810348	13317710	18102252	15789228	14642155	10115187	21781533	16883899
47_2-Fluorophenethylamine,N,N-bis(trimethylsilyl)-_9.9558	110350	175759	180373	144847	72840	268999	44327	377564	373421	113080	23198	97549	143680	92209	44848	110882	157065	200437	244814	200627	71835	170279	340780	241927
470_Component_0435_26.7909	34113	0	0	0	36931	0	0	0	200906	14748	23764	105096	0	0	0	0	0	0	0	57183	0	0	0	73730
472_Component_0085_26.8996	1240013	814350	1842258	1794949	557495	1098260	1147619	1219275	710450	241464	450274	384959	3044107	990034	2428815	3514235	2145936	1560284	1599755	1245087	1049820	847808	1737033	1217878
473_D-Mannose,5TMSderivative_26.9374	11737991	18369396	21813404	10309681	4263531	26082213	1977984	26212057	23845678	11797297	12444701	20763064	19192686	12387944	11676137	25598976	12584970	24164537	26626627	24550540	23947080	20175089	24084751	4456255
476_1,1,1,3,3,5,5,7,7,9,9,11,11,13,13,15,15,17,17,19,19,19-docosamethyldecasiloxane_27.0726	87591	131022	215910	59693	151506	218554	154559	218408	214624	51577	76990	167438	71825	63069	88408	213118	186379	133180	195110	159290	155865	109785	187613	187874
477_Gulose,5TMSderivative_27.132	1080119	1017675	2230992	855957	1755335	2849234	1806142	2910392	2354618	800508	990633	1653203	1642967	1035335	1242103	2673089	2664099	1908616	2804354	1996134	1018773	658937	1907531	1163398
478_Component_0168_27.1877	200085	250194	484475	212729	579070	1074722	656589	1101437	1199909	397259	518901	993350	222265	129327	132155	549164	675138	528902	859423	804805	1280124	701384	1374204	1162613
480_Component_0137_27.3144	293832	322928	705449	257203	575282	1107370	725068	1330818	1718992	548573	586895	1688170	235970	77421	126241	481919	521844	391540	650959	611433	1316701	730458	1429638	1100190
482_Benzoicacid,4-[2-hydroxy-2-(4-hydroxy-3-methoxyphenyl)-1-(hydroxymethyl)ethoxy]-3-methoxy-,methylester,3TMS_27.3418	142011	420271	851137	297123	59477	101385	533327	71306	60305	18302	25816	47437	339675	1114980	365715	777060	239888	153174	174760	285444	102206	583839	719140	998507
484_D-(+)-Galacturonicacid,5TMSderivative_27.5544	335550	243292	822706	185468	916668	1427591	797094	1442715	2735479	692238	846722	1791110	462497	249909	241871	590009	1191515	737823	1164365	850420	1591643	824576	1768934	1139122
485_D-Glucuronicacid,2,3,4,5-tetrakis-O-(trimethylsilyl)-,trimethylsilylester_27.6378	86183	83885	311827	54198	278351	510107	277730	572435	1219222	193670	287111	714520	91385	53151	55375	226678	232070	146098	282091	225772	470882	193574	530605	350772
486_Palmitelaidicacid,TMS_27.7064	37875	71179	53623	56817	53259	199053	118047	140334	191305	67191	33403	94168	64885	31514	93713	300402	87402	60383	58652	81509	88585	79853	96722	88248
487_Component_0338_27.7921	13309	34055	166205	8037	60429	243746	51179	321743	142934	6955	10104	42172	57289	18652	28815	129075	107661	69705	163272	113394	81127	32920	177861	76463
489_L-Norvaline,N-octyloxycarbonyl-,nonylester_27.8455	86612	122886	404328	51468	203911	346163	163128	527878	363698	38329	76915	142534	134741	68560	83744	241465	236819	149927	316008	216647	138661	92596	398139	130745
49_Component_0354_9.9925	66717	33570	169401	31293	179542	244998	125925	301712	240981	63844	116346	338037	65861	35871	125626	225921	127793	42337	114463	85379	238297	15932	51521	46553
490_2-Keto-d-gluconicacid,pentakis(O-trimethylsilyl)-_27.8888	151782	316663	1382317	73819	623261	1743290	654884	2000178	1525176	31515	122971	573778	472975	201673	320777	1278394	867046	677695	1313564	999333	949072	419827	1589436	751899
491_Component_0401_27.9255	27253	30262	126934	10796	64810	211248	83529	226600	151870	21502	50197	82117	21850	30543	30855	105440	80214	59303	98956	84457	93416	46251	129610	66556
492_N-Acetyl-D-galactosamine,5TMS_28.0412	375120	373616	957542	295831	1156056	1937265	1089607	2197231	3674257	898198	1194095	2717267	386741	269466	249835	837374	1223819	805392	1194257	1048069	1612788	914546	1921547	1212165
494_PalmiticAcid,TMSderivative_28.1964	1784867	2199198	3959136	1499341	2579361	4631066	3144774	4460053	4244464	1526835	1527208	3426811	2729244	1520677	2324332	5118553	3714974	3029469	4229729	3767190	3767326	2705263	4794163	4172836
495_Component_0282_28.2412	15688	16031	46677	12392	57580	111324	61148	129819	445502	72409	99220	287021	25895	9363	11457	44206	65198	31085	82614	63651	123165	52300	144559	132442
496_D-Glucopyranoside,methyl2,3,4,6-tetrakis-O-(trimethylsilyl)-_28.3489	129300	140684	293036	110318	382518	614017	309611	697532	618941	161004	202932	453838	142735	120110	103950	331055	526823	312575	448845	339329	329974	165674	449317	344913
498_2-Î±-Mannobiose,octakis(trimethylsilyl)ether(isomer1)_28.4806	97532	114998	232392	84755	373762	602315	322704	776747	854006	287355	327192	802449	94527	65579	62036	215291	404112	264164	370655	325503	731965	356962	876325	644890
499_Component_0189_28.6279	5967	0	42829	0	83620	131476	55165	257644	934652	71928	162313	572661	7939	0	0	29202	170940	28990	25500	128831	387942	32450	418571	301617
502_Myo-Inositol,6TMS_28.7832	8596607	11613931	17802401	8074551	8591275	15690366	10799205	13403993	9482683	3279696	3705077	7526686	12663292	8469974	10245002	19196701	13008355	12515513	14330827	11324692	9477269	6992767	12577483	10375426
504_N-Acetyl-D-galactosamine,(isomer1),4TMSderivative_28.9546	96028	92346	262645	77367	478820	753535	290678	794645	1816346	430935	535602	1101120	77588	89357	50359	169704	404867	210361	360094	263364	470893	255636	530518	510349
505_Component_0024_29.0223	1247155	1918445	7414780	608876	5701162	10063082	4966655	11209537	10519401	796878	2673148	7170385	1533716	563880	763169	5896988	6842033	4794898	7505655	6524626	7034908	2788537	9714937	6061401
506_Component_0067_29.139	257911	411415	2368481	105408	1888054	3675964	1415402	4437461	4157094	140805	682072	2263379	300547	94408	137680	1574053	2115296	1353600	2290408	1958602	2120154	640955	3074147	1629724
507_N-Acetyl-D-mannosamine,5TMS_29.2647	528055	516756	1235897	419248	1529131	2374410	1348393	2649952	4442008	1241036	1587778	3339551	562895	430943	364023	1105122	1629241	1089620	1609000	1355677	2091602	1247625	2430450	1813427
508_D-Mannose,5TMSderivative_29.5424	8483	16302	22037	10878	48442	59067	37084	88430	74364	25450	25771	63596	9721	14192	9797	42133	55234	44213	56960	36799	27809	19909	44305	36205
509_Component_0373_29.6224	7095	12930	76334	7383	97503	188861	55729	257592	226806	10487	43133	122944	7471	0	4839	44761	71539	43548	77149	59931	76681	20097	123044	48816
510_1,1,1,3,3,5,5,7,7,9,9,11,11,13,13,15,15,17,17,19,19,19-docosamethyldecasiloxane_29.7114	95492	137186	201754	65635	162926	205755	191425	204954	239951	60440	92950	214646	124148	46370	92591	212175	206524	160094	232815	186750	198384	129389	203558	229687
512_Component_0506_30.0301	39991	55528	114915	29359	70923	139663	75175	129327	48658	30875	37211	85823	68329	36431	43147	144087	120613	85285	134414	111399	104850	53610	143233	121407
513_1-Dimethyl(chloromethyl)silyloxyoctadecane_30.1815	62004	72268	152818	44375	100583	201446	108340	199893	223074	51067	67581	175429	88636	54291	62361	177121	165815	114910	193915	179778	205086	103185	203488	196443
514_Component_0348_30.3025	94327	120627	242047	75878	173656	306322	177132	307331	291806	85606	99515	228171	138417	87726	104588	283472	243027	199489	289449	227124	261003	150460	281721	279733
515_Myo-Inositol,6TMS_30.4568	42380	84711	72954	45200	25247	93397	57126	21156	28790	0	5184	26499	78195	23281	53904	139009	32370	29592	42721	31722	48621	17907	46659	42425
517_Component_0481_30.5768	11243	13585	35219	10273	15399	30439	15651	22020	10250	10559	19383	14595	87488	76686	75916	158739	147620	94265	116356	73849	37922	19438	67316	37865
518_Component_0592_30.7559	22678	30967	71676	10273	56734	104374	36117	107233	43535	17252	33965	88161	32891	16441	24165	88065	75410	57818	17114	57373	75921	45600	51712	81165
519_Component_0431_30.8451	79713	48044	109384	15115	124624	203765	89457	193973	122909	86477	109049	88452	10411	7923	0	30412	36732	28616	15404	19251	0	17470	11061	0
520_Component_0045_30.8693	609155	1204852	4131946	176374	1668290	5279480	1937185	6139820	3203877	29788	301578	1478293	2226486	924368	1619169	5337692	4045442	2835373	4999902	3507581	2898194	1647309	5532254	3088939
522_Myo-Inositol,6TMS_30.9784	28694	102489	206653	47383	52566	177652	113514	120387	100780	20466	17572	80465	72218	24976	32482	130933	55091	57102	77959	82318	166622	97804	167145	152365
524_9-Octadecenoicacid,(E)-,TMSderivative_31.237	432262	552188	974926	372913	737134	1392825	865785	1310616	1318366	428408	395154	1037915	670244	369298	565506	1501784	1059755	888414	1171185	1079288	1138275	801223	1341629	1209366
525_3,4'-Isopropylidenediphenol,bis(trimethylsilyl)ether_31.2627	26076	29926	59386	21927	51423	76572	54329	88080	68077	24293	26013	66216	38582	23458	28325	65520	57639	45466	67373	59906	58237	31822	74332	79544
526_OleicAcid,(Z)-,TMSderivative_31.3711	50054	68928	134263	40539	112645	182938	114621	183517	182586	40880	52803	143567	77721	44414	55562	169358	160144	123309	182452	151085	169824	100084	220224	179374
528_Component_0273_31.6451	6738	7999	57145	0	80451	170156	53978	251703	489989	30362	72047	228282	8965	0	0	34112	83094	44557	69337	90202	171571	40480	230460	120191
529_Stearicacid,TMSderivative_31.7012	1541523	1973747	3569409	1268085	2542988	4182745	3002991	4237468	4075877	1342059	1448036	3547326	2374808	1286250	1883316	4310844	3534424	2956461	4040554	3562403	3723175	2590969	4465484	4071004
530_1,1,1,3,3,5,5,7,7,9,9,11,11,13,13,15,15,15-octadecamethyloctasiloxane_32.1418	71250	100140	151418	49517	148997	194586	155506	200830	206795	58103	83575	191785	90774	54357	70965	160562	182121	135311	180846	153845	160828	105000	180712	180935
534_Component_0223_32.7896	16537	26521	270619	0	151744	459075	90649	685389	645462	0	27147	176737	0	0	0	17351	36991	13866	40853	38843	49547	10428	99626	27105
535_Component_0297_33.0302	20371	40579	129392	0	45073	167886	51876	224577	73266	0	8555	35867	98321	42385	73850	298334	261664	154653	314130	207365	146673	66692	360081	168256
536_Component_0544_33.0954	59333	33018	123888	2807	38014	78801	33646	82510	104483	4403	7625	18927	25324	4306	21607	28725	57807	62065	68175	30847	73401	35546	39401	44273
539_1,1,1,3,3,5,5,7,7,9,9,11,11,13,13,15,15,15-octadecamethyloctasiloxane_34.3989	42193	54328	74378	31645	97124	107282	87950	113958	147593	43859	58145	124657	47807	36019	42417	96330	130145	98544	111858	102592	113357	73078	117939	114755
54_Component_0369_10.171	19583	45136	122421	13999	67125	196756	74952	177930	159948	25054	28789	99952	70030	31042	37505	204133	184547	108180	258594	156804	154258	55918	270216	204014
540_Component_0232_34.4823	249850	237948	608472	25840	226480	642998	500601	505087	131930	16905	26825	109114	72675	13264	30487	117003	30331	9358	80387	77905	5899	0	6183	9435
542_Sucrose,8TMSderivative_35.1624	106302	144820	395011	64651	78035	221433	155364	183157	44598	4870	11135	36569	164523	33876	88956	132814	14492	0	41823	31090	0	0	0	0
543_Tetracosamethyl-cyclododecasiloxane_35.2123	26158	29815	99488	4634	8638	42992	12099	65446	131254	0	10066	21496	8477	17585	0	25681	45671	55733	28407	27827	88363	28493	39008	27882
544_Sucrose,8TMSderivative_35.3058	968464	1257235	2396566	690453	2507658	4483778	2126880	4135297	3709697	1158992	1436057	2589135	1220718	801643	719016	2143561	2868263	1450297	2442144	1978854	1437799	720289	1685329	1492263
55_Component_0269_10.2526	154407	61658	403680	86270	246042	429801	263079	506003	401525	118841	141010	272997	182236	116077	138184	234629	206879	188896	249371	244695	241635	157953	278903	207479
550_Sucrose,8TMSderivative_35.6725	63159	66384	199530	4845	46890	132893	107689	93729	59741	9355	5761	31381	58815	9219	6579	75500	40281	20428	14344	22806	15835	24214	14383	10089
551_Sucrose,8TMSderivative_35.8525	301592	344088	869576	231290	227201	623984	471225	475623	116037	15058	27628	101798	18513	12520	68794	188409	9749	8935	60547	51502	10792	9431	7037	7959
552_Sucrose,8TMSderivative_35.9892	377239	487752	1323322	275810	255265	675108	514657	525851	165584	17048	33349	120915	439404	102671	223443	621410	101309	39002	228172	154985	12274	11712	10713	34790
553_Î±-D-glucopyranose,1-O-(3-O-(2-methylbutanoyl)-Î±-D-glucopyranosyl),7TMSderivative_36.0925	364416	401993	962224	271006	420404	873229	651041	745077	285967	42032	96470	201375	234278	77458	112276	160993	98841	55631	151601	117568	37490	13871	28957	22117
556_Sucrose,8TMSderivative_36.1859	244259	341735	679789	169605	370437	804947	388474	752557	276700	28525	59717	197623	316706	44338	23862	440888	331337	152608	332217	210942	73725	30987	118911	83093
557_D-(-)-Fructofuranose,pentakis(trimethylsilyl)ether(isomer2)_36.4727	398026	451627	682154	296724	508324	1019777	727808	905121	492336	143746	169918	410440	435586	187812	265932	663293	386398	259423	488675	454678	311072	193101	345806	308922
559_1,1,1,3,3,5,5,7,7,9,9,11,11,13,13,15,15,15-octadecamethyloctasiloxane_36.5202	39400	45666	57603	26993	82007	94805	73081	103251	101452	37876	41513	94179	42986	27881	30951	66235	85949	66131	74822	78843	71696	43421	68093	68174
56_Component_0460_10.2846	14848	45694	54187	23438	39322	136459	70146	79259	91531	28358	28471	90680	24439	39262	29251	69339	39211	41336	170533	74548	104491	57587	94999	157977
561_PhenylÎ²-D-glucopyranoside,4TMS_36.6734	10497	14066	62016	10875	51508	61025	62268	56599	44408	0	18811	21689	18804	7259	11900	54551	84676	39034	68843	33087	50216	24214	46533	21232
562_D-Glucitol,6TMS_36.7426	17521	18091	241505	12179	351025	680109	206314	1101003	2026057	25956	156636	834925	0	0	0	0	0	0	0	0	0	0	0	0
565_Sucrose,8TMSderivative_36.9036	173838	19369	296370	43140	841797	843389	556769	1057243	561087	120381	271374	253363	91464	126884	71039	176525	308693	132783	234508	129756	112311	51745	147014	62751
566_Sucrose,8TMSderivative_37.006	1781490	2240199	5247178	1212491	1917006	1471235	2324315	862517	0	0	0	0	1145610	103601	602593	945336	0	0	0	0	0	0	0	0
57_Component_0211_10.3382	85807	88771	341654	34799	241452	406633	226926	541644	778966	180761	284845	485765	35272	17514	15956	42008	70245	14557	145650	70198	110352	58764	167121	126656
571_1-Monopalmitin,2TMSderivative_37.164	318992	885522	2018041	858414	775711	1248741	2061653	1643700	1275253	964685	712306	1217761	1210964	347612	322250	877605	947072	776362	1045136	1018147	1737743	1016417	1404783	1215795
576_Sucrose,8TMSderivative_37.3437	982028	1078475	2114649	700394	3764547	4592091	2786201	5118734	4303105	985052	1700184	2952110	695191	641176	416115	1289191	2030215	1007651	1865924	1458988	1031322	496650	1240575	1002221
579_Sucrose,8TMSderivative_37.5007	168755	137690	270761	92506	250355	210595	215984	302202	61154	0	25907	39172	48522	37019	42263	69198	74555	27745	119685	53277	0	0	0	0
58_Component_0075_10.3883	1349905	1407716	3290171	1033869	1976342	3857416	2120535	3841740	3701142	1054094	1224190	2547266	1797198	1074602	1280078	3322843	3014659	2121452	3405737	2733724	2768617	1688889	3658356	3149824
581_Component_0440_37.565	100031	105933	104873	69350	104750	49700	164425	163166	181432	67309	72204	193690	163531	36346	136014	130421	126977	146691	182646	191315	17674	7122	131943	146880
584_Sucrose,8TMSderivative_37.6588	9938625	12477578	21821418	8263192	10702367	21507423	16815501	20115491	19516350	7218161	8269237	16556652	14164526	9057466	10643931	25345648	18902022	16986729	21936316	18885423	25991082	14744693	33381303	30016449
587_Component_0015_37.7409	2962752	4581721	5919773	1455560	10624071	5874462	3227479	6736371	5449078	7185056	7917009	10885190	4885353	1523729	5649853	8857373	13427132	8000764	13002159	16722838	0	0	0	0
589_Component_0018_37.7924	7722094	5059376	6526618	6076038	10436084	8827189	24460773	7638964	0	0	0	0	4304241	6267619	9919838	9439117	0	0	0	0	0	0	0	0
59_Component_0491_10.4049	28123	51876	115158	35152	89224	92874	92208	127141	152568	22922	51279	42439	33828	29625	13351	99603	69307	39541	84728	64696	70147	59280	67212	32979
591_Sucrose,8TMSderivative_37.8495	17657864	20799203	12151727	17967725	10436084	7949219	24460773	7638964	3313734	647906	1124242	2451112	24822210	15483184	15089117	8377997	1778051	1066375	1727952	1824418	1443024	568865	936050	926015
593_Component_0154_37.8862	524454	558932	457185	444256	1292608	1396878	900310	2825636	0	0	0	0	499696	133912	453687	603992	1778051	0	1727952	1824418	0	0	0	0
60_Silane,diethylhexyloxypropoxy-_10.4893	38014	48821	59835	45610	57535	75723	63694	90056	88766	48743	64135	85445	28417	25305	25755	42808	46601	40497	39810	38149	35219	0	45467	21500
603_Lactulose,octakis(trimethylsilyl)ether(isomer2)_38.2028	32317	44759	89042	60874	301802	567919	177231	713803	2892108	890900	768719	2490589	27217	54107	12112	54892	352813	69008	190832	188324	1279871	651414	855934	788960
604_D-(-)-Ribofuranose,tetrakis(trimethylsilyl)ether(isomer2)_38.2529	163548	248033	237991	146703	503239	881038	454699	853009	555860	215216	285004	411639	182737	141794	98745	509743	563640	385772	435487	343288	423673	199090	446764	388332
605_Component_0336_38.3008	21987	191410	547403	120223	90335	196720	324011	310708	174424	215216	285004	106240	226623	217503	131993	317446	165087	99139	147520	114087	76801	51363	93133	76323
606_Î²-Lactose,8TMSderivative_38.3395	251118	257764	427276	164914	908208	1499833	684315	1685683	2879909	823045	1186806	1808842	308586	206109	146984	461525	1697416	998981	1452660	1367406	2400240	1055528	2780672	2039918
61_Component_0326_10.531	120381	156413	272247	107226	118079	299950	182235	279593	272682	103710	126140	223407	179943	107077	144569	309983	257942	208006	280267	230024	188658	182245	342052	268019
611_Lactulose,octakis(trimethylsilyl)ether(isomer2)_38.6162	17708	9017	12650	6901	144852	91856	79277	197002	425244	176238	145610	315315	28043	21289	11382	45852	131617	56251	78082	17800	211565	68663	177907	141814
612_3-Î±-Mannobiose,octakis(trimethylsilyl)ether(isomer2)_38.7496	18183	32836	26955	0	39515	165223	63391	201466	270349	87856	114550	222943	19394	4949	10189	41066	139772	79653	75228	65452	182859	76687	184156	143388
613_Component_0387_38.8197	66259	70631	148596	33480	99363	242612	120059	185578	236206	55162	74417	165074	95471	43175	66015	189859	170681	132836	196936	144817	188071	106703	204022	188338
615_Maltose,8TMSderivative_38.8704	14999	19189	33812	11426	82436	147655	50190	178425	72258	31580	42334	65578	28795	17150	26053	75246	201988	121766	133728	115127	123866	57441	169972	113491
616_3-Î±-Mannobiose,octakis(trimethylsilyl)ether(isomer1)_38.9541	246951	215606	232331	272651	639668	290106	446498	251511	297554	363763	442869	261706	13981	6453	10767	38508	34925	13494	28787	23980	13984	6531	18609	14401
617_Component_0243_39.019	155158	197504	371913	136502	267724	56753	287396	427751	416055	143034	167471	373372	271426	146873	189189	471345	502879	398438	520048	432797	520215	296434	605268	295710
618_D-Glucose,4-O-[Î²-D-galactopyranosyl],8TMS_39.0496	10470	9586	0	0	32040	0	17922	103651	124322	4117	30887	83657	0	0	19766	21435	52827	27093	37920	54145	84599	59435	115491	0
619_Tetracosamethyl-cyclododecasiloxane_39.0763	32174	20824	60797	5986	14999	34298	28761	50762	88661	6056	19256	16629	12338	17645	6915	43167	9994	37899	32013	9508	6587	16081	19807	11453
62_Tiglicacid,TBDMSderivative_10.5626	2113931	2586904	5888605	1609906	3321012	6590625	3708668	6770866	5623893	1506583	1919146	4012568	2798991	1698128	2123383	4616925	3735668	3000092	4269751	3713176	3509846	2432426	4677904	3933735
620_D-Fructose,6-O-[2,3,4,6-tetrakis-O-(trimethylsilyl)-Î±-D-glucopyranosyl]-1,3,4,5-tetrakis-O-(trimethylsilyl)-_39.193	1135385	1314636	2287249	1002437	3190408	4589191	2586869	5151279	5267636	2135296	2450967	4631368	1346028	1116062	974443	2913532	5036714	3478253	4257070	3881035	3198923	1827111	4370908	3576327
621_Component_0331_39.223	80380	82924	175487	59659	205557	320392	163745	304134	334788	132752	141818	249612	93008	77181	61097	166008	249747	161644	198715	119291	171162	89665	189359	181874
623_Sucrose,8TMSderivative_39.2707	244106	279756	594992	176133	690536	595136	494553	747633	140266	31961	180361	33532	161146	182788	97560	202416	267183	117656	258630	59459	24437	6279	13715	31680
624_D-Fructose,6-O-[2,3,4,6-tetrakis-O-(trimethylsilyl)-Î±-D-glucopyranosyl]-1,3,4,5-tetrakis-O-(trimethylsilyl)-_39.3463	29529	51675	92266	19439	113016	182817	78096	214534	285316	62962	81241	213049	21035	16325	11564	49045	94525	45590	65123	45041	134644	67046	87008	86203
628_3-Î±-Mannobiose,octakis(trimethylsilyl)ether(isomer1)_39.6164	2302029	3250848	3297601	2130240	3624214	4965218	3573568	5095318	9883923	3344730	4546091	7550875	1799785	1254644	1327592	2930163	3613498	2076312	2823879	3034632	1628031	908768	2857347	5541676
63_Component_0303_10.5826	45394	73501	221120	21629	120572	335292	134607	386822	311447	18757	27245	94634	0	15335	0	39320	27265	21698	35260	28517	41708	16821	33510	29175
630_Component_0601_39.7128	33038	45010	0	65663	43348	4926	32771	0	15057	105326	101746	16203	0	0	0	0	0	0	0	0	0	0	0	0
631_D-(+)-Cellobiose,(isomer2),8TMSderivative_39.8064	346854	346129	718666	239468	1507086	2456246	1029925	2816631	4972009	1476710	1887771	3183551	423419	338641	225205	889759	2459312	1523093	1937718	1916476	3813186	1892939	4273825	3041867
633_Glycerolmonostearate,2TMSderivative_39.9611	225749	738919	1365617	666315	527752	862219	1445382	1056561	562956	777700	462884	648448	917455	278471	269020	635834	631070	588985	727265	760899	1325804	864254	972464	848621
635_3-Î±-Mannobiose,octakis(trimethylsilyl)ether(isomer1)_40.0466	1046501	1156581	2805027	786540	3682045	4946000	3105814	4710785	3898092	1188143	1816247	2363556	1761378	1437747	1143841	3049906	4803688	3462597	4197118	2885579	3231825	1974453	4563006	2694510
638_Component_0420_40.3173	78759	84576	116336	78291	146593	210795	144723	189334	116555	87281	75165	182031	102900	84555	67022	28293	212081	171659	190990	195038	155628	113163	143177	166013
639_D-(+)-Cellobiose,(isomer2),8TMSderivative_40.3365	130611	151638	265291	87728	654524	1105262	418465	1415159	2551708	671590	858470	1816071	151707	116993	78301	573929	1241816	798927	909293	889946	1819409	968575	1767065	1338432
64_Benzene,1,3-bis(1,1-dimethylethyl)-_10.6526	139595	147402	309248	107558	194364	349243	218508	356351	327311	105733	129030	233138	182354	107202	130381	304050	266687	205825	306895	279499	249105	175476	332448	290769
641_Squalene_40.5318	20268	16614	40775	56617	0	118660	199755	16529	25295	153380	0	45262	69464	14171	171028	609887	17268	31511	7251	63658	11803	111137	0	60179
642_Component_0612_40.5512	33967	52572	99612	6040	196630	342224	101710	267659	105186	31902	51986	53417	30121	18921	8031	35089	121140	48704	84197	73309	19365	16063	44633	14438
645_D-Glucose,4-O-[Î²-D-galactopyranosyl],8TMS_40.8693	11674	31010	17630	20422	45324	49860	26611	64568	39352	15129	15219	41166	32846	9761	13731	27522	87337	45034	66719	44099	109394	51267	114885	80227
648_D-Glucose,4-O-[Î²-D-glucopyranosyl],8TMS_40.99	18931	31010	39970	20422	111042	166533	43816	173487	520748	124863	108810	371251	32846	21661	13731	94367	253287	141560	159603	127620	275890	138570	264120	211385
650_Melibiose,octakis(trimethylsilyl)-_41.2994	660410	704617	1380080	598353	1688175	2582702	2002402	2531640	3098889	1543931	1587962	2481914	903224	900510	596485	2073919	2559803	2009534	2276420	2183886	2618730	1982051	4058275	2375374
652_D-Glucose,4-O-[Î²-D-glucopyranosyl],8TMS_41.3667	1159400	1188775	2164462	920993	4602751	6547736	3222526	7439874	8052961	3317006	4220481	5527708	1211230	1124532	669564	2970970	6432938	4337295	5129137	4493910	6500927	4003444	7723082	5293816
655_Component_0437_41.5408	43065	64952	124067	39614	89172	164850	119267	93063	43380	56509	54883	26538	69464	44858	54272	151545	189409	139891	169469	167625	179751	113063	184422	196572
656_D-Glucose,4-O-[Î²-D-glucopyranosyl],8TMS_41.5701	28375	29841	36434	13449	142052	210758	61770	303566	582297	160740	149120	429298	13664	22159	12049	48959	158438	149793	106097	114477	353960	164714	284393	227069
658_Component_0265_41.7495	143735	190203	329976	125173	275141	432211	308893	450967	343700	162382	172663	227201	233659	122537	163222	248998	384599	353045	446130	406910	470752	306841	527816	494123
664_Benzoicacid,4-[2-hydroxy-2-(4-hydroxy-3-methoxyphenyl)-1-(hydroxymethyl)ethoxy]-3-methoxy-,methylester,3TMS_42.2936	94782	129304	256065	70006	326565	556816	203800	426665	70905	61538	61352	53176	48234	35515	36536	178148	423787	285804	250185	258245	69646	144650	150737	97673
667_Benzoicacid,4-[2-hydroxy-2-(4-hydroxy-3-methoxyphenyl)-1-(hydroxymethyl)ethoxy]-3-methoxy-,methylester,3TMS_42.4576	117299	225213	303927	61706	207060	375519	145377	235993	34576	21086	17690	23553	84514	58005	75319	276714	439184	342959	334771	221375	40464	63670	53380	33810
672_Component_0345_42.6852	99444	129077	255471	89038	207283	308355	197149	302636	144766	99850	99869	231029	143923	84019	117053	250014	285992	216397	293442	242653	212071	144667	271303	218294
68_Ethanolamine,3TMSderivative_10.825	1388121	19050	32742	15817	332251	555892	116118	889946	12045769	1845633	1495155	4370897	389305	52803	362044	615118	2662479	251996	927814	778984	3934668	571070	2887487	1759838
680_Î±-Peltatin,2TMSderivative_43.2311	147152	414089	475491	65729	321064	513173	232557	424959	51143	34609	47132	79593	271208	227682	291362	866476	1088025	764228	873686	533824	106795	129573	179815	102374
687_Benzoicacid,4-[2-hydroxy-2-(4-hydroxy-3-methoxyphenyl)-1-(hydroxymethyl)ethoxy]-3-methoxy-,methylester,3TMS_43.8515	21342	24308	59789	25087	131574	182977	100460	228671	72674	39572	39374	74633	17960	12007	19311	72902	85581	51122	66811	59809	25050	32737	31705	20685
691_Benzoicacid,4-[2-hydroxy-2-(4-hydroxy-3-methoxyphenyl)-1-(hydroxymethyl)ethoxy]-3-methoxy-,methylester,3TMS_44.0682	15106	27647	40278	15810	57055	88317	48150	107908	67117	23606	18362	49020	24648	10989	12523	61570	44246	43789	58211	35389	36398	7423	18356	8765
693_4-[3-(Hydroxymethyl)-5-(3-hydroxypropyl)-7-methoxy-2,3-dihydro-1-benzofuran-2-yl]-2-methoxyphenol,3TMS_44.2182	274527	384894	687855	249006	1047058	1400286	761693	1774909	197735	160412	196369	101421	111105	40198	54699	373730	482656	442726	360451	261026	0	66192	25173	13016
71_Silanol,trimethyl-,phosphate(3:1)_10.9393	20845087	22938026	38159620	17898833	28130104	39384605	30262573	43332235	40191053	16682402	19379563	32561755	25961020	17730723	20907932	38557941	36461137	28943120	37644381	33003666	30052884	20897551	37640346	30863866
72_Leucine,2TMSderivative_10.9724	463811	746819	910727	545625	951104	1670723	987858	1208475	2224755	945002	917401	2343323	620632	343443	674365	1440212	1777873	1526675	1936076	1883769	2968639	2243421	3607787	4020666
73_Component_0411_10.9837	221959	0	0	0	0	0	0	216488	60986	132863	30228	61132	156438	0	0	47382	0	0	0	0	0	0	35056	0
749_Sucrose,8TMSderivative_47.091	74952	133541	220716	54114	65207	39590	82035	37661	25729	0	0	16469	56435	32058	54655	65832	27198	4962	0	8569	0	0	0	0
753_Sucrose,8TMSderivative_47.221	136117	190626	443003	62706	71762	84143	127767	88014	10631	0	19350	25313	75928	43760	48030	34816	13962	11240	0	8183	5664	0	0	0
757_Sucrose,8TMSderivative_47.3811	609325	700048	1701818	550707	1103341	1686532	1224670	1670176	158844	102918	87919	130621	584513	363769	363135	985858	492651	193930	665967	485534	27639	15051	33797	35463
759_Sucrose,8TMSderivative_47.432	278600	334443	467226	136188	666712	980778	633878	1212581	342392	134427	294276	599657	239086	186560	95839	351651	522897	210571	432820	286300	64497	39242	70641	85962
77_Component_0151_11.195	696484	795744	1143323	700844	796026	1241231	937043	1367857	1449468	680352	828701	1246893	774814	425691	568519	1043180	882292	788625	933090	910859	919086	739523	1228429	649147
78_Hexane,2,5-dimethyl-2,5-bis(trimethylsilyloxy)-_11.2418	23174	25595	40108	15291	26547	59026	40863	51610	54982	16272	21057	40049	30971	20172	25036	47291	46671	40175	30625	45693	44738	27317	55315	50078
8_Component_1674_8.2512	39720	0	0	47416	7230	6764	0	103875	20052	0	47891	72338	4676	47696	0	60820	77836	41701	102615	50232	0	37081	0	0
81_1,2,3-Butanetriol,3TMSderivative_11.3594	354040	246060	969693	371549	722529	912875	696660	1678394	1386669	345432	607413	1368951	400702	213654	311762	1014510	819327	436547	840753	821594	702264	283679	826193	891008
82_Component_0533_11.3945	22241	0	0	13663	16256	56998	39625	0	117381	14240	16169	44166	17886	0	0	0	10795	51532	0	58218	56025	0	126839	61220
83_1,2,3-Butanetriol,3TMSderivative_11.4461	126780	109218	381720	127509	323740	462018	291319	676112	404273	109794	159083	351395	162254	94907	122915	391713	216718	151035	266292	227054	210484	120796	251722	286376
84_L-Isoleucine,2TMSderivative_11.4745	16524	26801	48383	43418	402038	1112502	298800	1173237	5033055	1732500	1565270	5357159	105230	71567	127087	804458	2786666	2246796	2678338	2959856	5474345	3446492	6219148	5916091
86_Component_0539_11.5728	14737	21074	108519	7205	45205	91482	43967	126023	63748	0	9437	34888	22905	9065	20345	95517	38696	13816	53053	36802	0	11701	43471	73896
88_L-Proline,2TMSderivative_11.6079	20024	0	21934	0	38212	55053	25204	59676	693152	234663	257344	605965	0	0	0	57156	269734	165557	271649	308018	730327	280139	1064474	830385
89_Component_0414_11.6518	96991	82718	104935	15508	104481	155275	140080	159986	220240	62077	91391	165508	78537	54623	49180	117356	66453	175244	191039	121441	144247	105602	46549	141065
91_Component_0241_11.7128	153221	154668	297421	136396	357172	496605	295578	610070	550483	189758	257044	379280	126360	118360	86974	200416	263621	171490	235500	179025	185274	101255	233017	175376
92_Glycine,3TMSderivative_11.7813	40911	43131	119999	27471	116907	296689	96687	209400	330434	102839	119180	362424	79351	48526	84499	250798	369115	354506	512555	451837	783139	603749	817490	794074
93_Component_0266_11.8204	221717	261821	455496	185994	320475	504985	287478	502563	441716	184531	200373	346351	303413	188715	236573	523668	426440	352332	476515	425272	391869	278881	497709	451240
94_Component_0538_11.8953	23360	43136	36868	12765	48661	126069	68553	110307	85171	9810	15181	56125	23473	18769	23182	57135	41819	31233	53684	45877	38663	27910	62140	47915
96_Component_0410_12.0229	35759	42189	168034	37379	123594	201751	122978	222074	163327	43501	46754	133736	51702	17849	91075	196307	136790	110527	42321	87694	111973	86062	160005	68384
98_Component_0091_12.0685	606893	628577	1425329	540461	1398135	1990265	1267382	2373745	3157982	971030	1269632	2213210	499078	501634	397481	987501	1235087	873006	1185649	1009397	1172444	737977	1380867	1073906
