# Supplementary material for: Extracellular vesicles of Norway spruce contain precursors and enzymes for lignin formation and salicylic acid
Source: Plant Physiol. 2024 May 21;196(2):788–809. doi: 10.1093/plphys/kiae287 (PMC11444294; doi:10.1093/plphys/kiae287)
Supplement: kiae287_Supplementary_Data [file kiae287_supplementary_data.zip › Kankaanpaa_etal_Supplementary_Table_S2.xlsx]

## Sheet: Supplementary Table S2
Supplementary Table S2. Lignification-related compounds detected in the extracellular vesicle (EV) samples and the corresponding EV-depleted culture media of Norway spruce cells by ultra-performance liquid chromatography–mass spectrometry (UPLC-MS). Structural characterizations are based on the m/z and MS/MS-fragmentation spectra.
Samples were taken from the lignin-forming and non-lignin-forming (KI-treatment) cell cultures at days 7, 10 and 14 after transfer of cells into liquid medium.
No.	Unique ID	Trivial name	Retention time (min)	m/zexp	m/ztheor	Δppm	smiles notation	EV_7days_01	EV_7days_02	EV_7days_03	EV_7days_04	EV_10days_01	EV_10days_02	EV_10days_03	EV_10days_04	EV_14days_01	EV_14days_02	EV_14days_03	EV_14days_04	EV_7days_KI_01	EV_7days_KI_02	EV_7days_KI_03	EV_7days_KI_04	EV_10days_KI_01	EV_10days_KI_02	EV_10days_KI_03	EV_10days_KI_04	EV_14days_KI_01	EV_14days_KI_02	EV_14days_KI_03	EV_14days_KI_04		medium_7days_01	medium_7days_02	medium_7days_03	medium_7days_04	medium_10days_01	medium_10days_02	medium_10days_03	medium_10days_04	medium_14days_01	medium_14days_02	medium_14days_03	medium_14days_04	medium_7days_KI_01	medium_7days_KI_02	medium_7days_KI_03	medium_7days_KI_04	medium_10days_KI_01
1	11.00_375.1445m/z	G(8-O-4)G 1	11	375.144	375.145	1.06625	OC1=C(OC)C=C(C(O)C(OC2=C(OC)C=C(/C=C/CO)C=C2)CO)C=C1	125	30	70	230	197	195	284	247	133	138	173	170	25	11	30	192	41	34	48	223	111	78	131	171		3197	10543	5254	7663	4947	4525	5715	7087	6183	6365	5114	6630	14853	15877	16991	11265	5660
2	11.51_375.1444m/z	G(8-O-4)G 2	11.51	375.144	375.145	1.33282	OC1=C(OC)C=C(C(O)C(OC2=C(OC)C=C(/C=C/CO)C=C2)CO)C=C1	25	6	10	32	27	29	30	26	11	11	15	13	9	6	11	62	30	17	34	105	40	47	66	76		5044	8309	6144	5113	3186	3036	3253	2667	1039	1572	1242	785	14988	19412	17452	11824	9209
3	11.30_375.1445m/z	G(8-O-4)G 3	11.3	375.144	375.145	1.06625	OC1=C(OC)C=C(C(O)C(OC2=C(OC)C=C(/C=C/CO)C=C2)CO)C=C1	39	7	23	63	64	66	104	87	49	39	51	59	7	3	8	56	10	10	15	49	28	26	50	50
4	11.87_571.2180m/z	G(8-O-4)G(8-O-4)G 1	11.87	571.218	571.218	0.875322	OCC(OC1=C(OC)C=C(/C=C/CO)C=C1)C(O)C2=CC(OC)=C(OC(CO)C(O)C3=CC(OC)=C(O)C=C3)C=C2	280	25	151	679	481	812	865	642	419	531	588	635	6	0	7	91	51	24	91	437	317	256	481	611		43979	38873	47416	63514	76572	74656	78751	88669	84458	93822	82728	82321	31141	7907	19496	29485	34705
5	12.02_571.2181m/z	G(8-O-4)G(8-O-4)G 2	12.02	571.218	571.218	0.700257	OCC(OC1=C(OC)C=C(/C=C/CO)C=C1)C(O)C2=CC(OC)=C(OC(CO)C(O)C3=CC(OC)=C(O)C=C3)C=C2	168	7	87	420	250	414	471	412	213	222	304	305	3	0	2	38	19	8	37	179	147	125	257	311		48921	57937	56407	73226	73484	82541	79063	90119	77066	90476	78398	79806	39877	8329	23735	38325	43018
6	12.21_571.2180m/z	G(8-O-4)G(8-O-4)G 3	12.21	571.218	571.218	0.875322	OCC(OC1=C(OC)C=C(/C=C/CO)C=C1)C(O)C2=CC(OC)=C(OC(CO)C(O)C3=CC(OC)=C(O)C=C3)C=C2	192	10	121	628	379	682	788	527	280	358	458	414	3	0	2	42	28	11	41	234	210	163	362	375		34706	47204	38830	53248	44175	51847	54768	56847	54895	56490	50595	57984	36463	7356	21051	33667	32583
7	12.62_571.2179m/z	G(8-O-4)G(8-O-4)G 4	12.62	571.218	571.218	1.05039	OCC(OC1=C(OC)C=C(/C=C/CO)C=C1)C(O)C2=CC(OC)=C(OC(CO)C(O)C3=CC(OC)=C(O)C=C3)C=C2	94	2	40	210	153	250	244	184	75	87	126	94	1	0	0	16	32	6	45	214	252	207	480	520		29858	25697	28433	28461	26210	28072	25917	24446	10452	16484	14968	9478	23898	8917	13886	22071	48659
8	12.81_571.2177m/z	G(8-O-4)G(8-O-4)G 5	12.81	571.218	571.218	1.40051	OCC(OC1=C(OC)C=C(/C=C/CO)C=C1)C(O)C2=CC(OC)=C(OC(CO)C(O)C3=CC(OC)=C(O)C=C3)C=C2	51	1	26	146	88	163	161	107	29	41	78	51	0	0	0	5	14	4	16	84	130	111	274	302		15735	19989	14160	14545	10436	13091	10557	9522	5307	7790	7219	5068	18719	7367	10871	18326	24386
9	12.54_767.2903m/z	G(8-O-4)G(8-O-4)G(8-O-4)G 1	12.54	767.29	767.292	2.21558	OCC(OC1=C(OC)C=C(/C=C/CO)C=C1)C(O)C2=CC(OC)=C(OC(CO)C(O)C3=CC(OC)=C(OC(CO)C(O)C4=CC(OC)=C(O)C=C4)C=C3)C=C2	24	16	21	90	68	126	141	98	100	113	131	146	13	9	8	12	11	11	8	30	65	33	85	109		13322	8882	14719	24066	38690	29849	42372	55408	83725	81926	86815	82926	3434	1062	1402	3544	10781
10	12.80_767.2910m/z	G(8-O-4)G(8-O-4)G(8-O-4)G 2	12.8	767.291	767.292	1.30328	OCC(OC1=C(OC)C=C(/C=C/CO)C=C1)C(O)C2=CC(OC)=C(OC(CO)C(O)C3=CC(OC)=C(OC(CO)C(O)C4=CC(OC)=C(O)C=C4)C=C3)C=C2	12	0	10	223	119	345	366	193	158	216	277	265	0	0	0	0	1	0	0	20	113	52	173	209		20606	16624	23107	36701	49671	43495	58577	74331	97385	100351	106814	104978	5825	1212	2897	7370	17628
11	13.03_767.2911m/z	G(8-O-4)G(8-O-4)G(8-O-4)G 3	13.03	767.291	767.292	1.17296	OCC(OC1=C(OC)C=C(/C=C/CO)C=C1)C(O)C2=CC(OC)=C(OC(CO)C(O)C3=CC(OC)=C(OC(CO)C(O)C4=CC(OC)=C(O)C=C4)C=C3)C=C2	3	0	1	118	65	193	199	84	67	120	146	118	0	0	0	0	0	0	0	14	101	41	146	166		10400	7959	11558	17089	22177	20826	22754	26270	32127	31085	30504	31382	3066	662	1354	3729	11823
12	16.85_553.2075m/z	G(8-O-4)G(8-8)G	16.85	553.207	553.208	0.723055	OC1=C(OC)C=C(C2C3COC(C3CO2)C4=CC(OC)=C(OC(CO)C(O)C5=CC(OC)=C(O)C=C5)C=C4)C=C1	4	0	5	650	487	1180	795	34	27	549	114	25	0	0	0	0	1	0	0	4	307	33	432	303		176962	192976	173820	163199	115868	142465	114406	94944	34732	48789	53129	37830	164540	47912	114852	170050	145010
13	15.02_553.2072m/z	G(8-O-4)G(8-5)G	15.02	553.207	553.208	1.26535	OCC(C1=CC(/C=C/CO)=CC(OC)=C1O2)C2C3=CC(OC)=C(OC(CO)C(O)C4=CC(OC)=C([O-])C=C4)C=C3	0	0	0	245	199	459	348	14	30	401	112	20	0	0	0	0	0	0	0	0	122	6	131	109		34960	30511	40530	54962	50536	36072	54360	61038	75987	65673	69281	72909	25137	14168	21726	21114	23446
14	15.16_555.2233m/z	G(8-O-4)G(red8-5)G 1	15.16	555.223	555.224	0.540323	OCC(C1=CC(/C=C/CO)=CC(OC)=C1O)CC2=CC(OC)=C(OC(CO)C(O)C3=CC(OC)=C(O)C=C3)C=C2	32	2	62	1902	900	3306	2576	920	401	1432	1545	564	1	0	0	2	9	2	4	32	455	354	1267	1500		101134	117205	132129	141096	137784	125807	142236	154217	130149	165309	172485	135244	96064	84233	77527	101120	105164
15	15.43_555.2230m/z	G(8-O-4)G(red8-5)G 2	15.43	555.223	555.224	0.540323	OCC(C1=CC(/C=C/CO)=CC(OC)=C1O)CC2=CC(OC)=C(OC(CO)C(O)C3=CC(OC)=C(O)C=C3)C=C2	1	0	6	760	564	1853	1178	97	77	813	427	57	0	0	0	0	1	0	0	2	266	62	577	579		99393	109663	105508	107190	96495	103010	89483	96068	45949	80102	70864	51237	78307	38062	54189	95688	87084
16	15.33_751.2957m/z	G(8-O-4)G(8-O-4)G(red8-5)G	15.33	751.296	751.297	1.86344	OCC(C1=CC(/C=C/CO)=CC(OC)=C1O)CC2=CC(OC)=C(OC(CO)C(O)C3=CC(OC)=C(OC(CO)C(O)C4=CC(OC)=C(O)C=C4)C=C3)C=C2	0	0	0	59	57	267	121	11	11	200	56	19	0	0	0	0	0	0	0	1	105	7	112	119		52251	76321	68147	52670	48086	54122	49511	47443	48525	56970	61838	45039	44440	16611	27390	53731	69111
17	11.81_377.1600m/z	G(8-O-4)dihydroG 1	11.81	377.16	377.161	1.59083	OC1=C(OC)C=C(C(O)C(OC2=C(OC)C=C(CCCO)C=C2)CO)C=C1	68	28	42	113	70	100	104	87	36	40	48	39	18	10	17	141	43	38	46	192	61	74	83	94		1684	4898	2255	2202	1347	2871	1330	1751	1223	1555	1420	1426	10633	14144	12305	7608	2945
18	11.46_377.1600m/z	G(8-O-4)dihydroG 2	11.46	377.16	377.161	1.59083	OC1=C(OC)C=C(C(O)C(OC2=C(OC)C=C(CCCO)C=C2)CO)C=C2	99	45	55	169	143	170	182	175	60	92	108	83	28	15	29	239	99	80	107	460	177	216	243	338		10689	20744	17340	17383	12595	12772	14377	15663	8213	13566	11353	8800	25178	27352	26221	21060	16323
19	12.27_573.2335m/z	G(8-O-4)G(8-O-4)dihydroG 1	12.27	573.234	573.234	1.04669	OCC(OC1=C(OC)C=C(CCCO)C=C1)C(O)C2=CC(OC)=C(OC(CO)C(O)C3=CC(OC)=C(O)C=C3)C=C2	33	4	15	62	55	112	87	80	42	74	72	55	1	0	0	19	20	7	22	128	122	84	154	270		15879	12439	16767	20861	28320	34817	30358	31789	20920	34984	29611	17845	9626	5225	7681	11450	16783
20	12.55_573.2336m/z	G(8-O-4)G(8-O-4)dihydroG 2	12.55	573.234	573.234	0.872244	OCC(OC1=C(OC)C=C(CCCO)C=C1)C(O)C2=CC(OC)=C(OC(CO)C(O)C3=CC(OC)=C(O)C=C3)C=C2	337	34	159	583	502	834	745	636	296	442	503	362	13	2	10	141	134	61	157	817	785	608	1226	1689		73650	75946	83014	91824	103831	128300	109031	111177	71126	121611	105050	71979	53900	30201	33353	66532	97885
21	12.76_573.2336m/z	G(8-O-4)G(8-O-4)dihydroG 3	12.76	573.234	573.234	0.872244	OCC(OC1=C(OC)C=C(CCCO)C=C1)C(O)C2=CC(OC)=C(OC(CO)C(O)C3=CC(OC)=C(O)C=C3)C=C2	222	19	109	430	311	623	509	404	126	220	230	181	7	1	6	73	64	33	80	433	352	301	667	798		37130	43552	43335	40757	38157	49743	38151	34785	20126	35796	27538	20158	35767	18406	24508	41378	51002
22	13.29_769.3067m/z	G(8-O-4)G(8-O-4)G(8-O-4)dihydroG	13.29	769.307	769.308	1.29987	OCC(OC1=C(OC)C=C(CCCO)C=C1)C(O)C2=CC(OC)=C(OC(CO)C(O)C3=CC(OC)=C(OC(CO)C(O)C4=CC(OC)=C(O)C=C4)C=C3)C=C2	26	0	10	119	104	282	230	124	104	170	189	158	0	0	0	1	1	0	2	59	247	98	294	388		21228	14464	23591	28621	48235	49124	52015	59041	49215	76257	66664	45976	7775	8815	7448	13300	24007
23	6.78_393.1551m/z	G(8-O-4)7-hydroxydihydroG 1	6.78	393.155	393.156	1.01741	OC1=C(OC)C=C(C(O)C(OC2=C(OC)C=C(C(O)CCO)C=C2)CO)C=C1	30	20	19	62	23	30	32	41	10	13	12	12	13	8	10	94	57	47	57	214	63	71	58	218		12874	8683	6270	6961	4973	6124	3941	2611	618	1292	30	504	7926	8245	8111	8259	10424
24	7.31_393.1551m/z	G(8-O-4)7-hydroxydihydroG 2	7.31	393.155	393.156	1.01741	OC1=C(OC)C=C(C(O)C(OC2=C(OC)C=C(C(O)CCO)C=C2)CO)C=C1	9	5	4	16	7	7	9	8	3	4	5	4	4	2	3	30	16	14	14	50	12	18	16	38		1405	1254	985	759	492	529	461	247	39	82	5	46	1668	1187	1096	1108	1448
25	8.65_589.2284m/z	G(8-O-4)G(8-O-4)7-hydroxydihydroG 1	8.65	589.228	589.229	1.18799	OCC(OC1=C(OC)C=C(C(O)CCO)C=C1)C(O)C2=CC(OC)=C(OC(CO)C(O)C3=CC(OC)=C(O)C=C3)C=C2	6	0	1	13	6	9	9	10	3	5	5	5	0	0	0	2	6	2	4	31	26	12	17	61		15358	4887	9960	10627	16900	12898	12554	13015	5909	10688	111	4571	2350	858	1034	2060	8485
26	8.77_589.2282m/z	G(8-O-4)G(8-O-4)7-hydroxydihydroG 2	8.77	589.228	589.229	1.52742	OCC(OC1=C(OC)C=C(C(O)CCO)C=C1)C(O)C2=CC(OC)=C(OC(CO)C(O)C3=CC(OC)=C(O)C=C3)C=C2	3	0	1	9	4	5	6	5	2	3	2	2	0	0	0	2	3	1	3	21	16	10	13	45		14338	4398	8882	9450	14329	10230	10814	9871	4178	7580	11257	2884	1946	713	930	2096	7598
27	8.94_589.2291m/z	G(8-O-4)G(8-O-4)7-hydroxydihydroG 3	8.94	589.229	589.229	0	OCC(OC1=C(OC)C=C(C(O)CCO)C=C1)C(O)C2=CC(OC)=C(OC(CO)C(O)C3=CC(OC)=C(O)C=C3)C=C2	30	5	11	57	30	36	41	32	12	20	19	17	0	0	0	12	23	14	19	122	82	53	76	213		53954	20342	32943	39532	50573	39661	39898	35743	14631	26841	14954	10436	9413	4115	4018	9306	31105
28	9.23_589.2279m/z	G(8-O-4)G(8-O-4)7-hydroxydihydroG 4	9.23	589.228	589.229	2.03656	OCC(OC1=C(OC)C=C(C(O)CCO)C=C1)C(O)C2=CC(OC)=C(OC(CO)C(O)C3=CC(OC)=C(O)C=C3)C=C2	16	2	5	30	14	18	19	13	4	7	8	4	0	0	0	6	11	5	8	55	32	22	37	72		24496	9639	15500	17171	15475	14844	13892	11000	3689	6957	4699	2890	4534	2380	2123	4384	14606
29	5.00_409.1498m/z	G(8-O-4)7,8-dihydroxydihydroG	5	409.15	409.15	1.46645	OC1=C(OC)C=C(C(O)C(OC2=C(OC)C=C(C(O)C(O)CO)C=C2)CO)C=C1	5	2	2	6	5	5	9	9	8	5	10	11	3	1	1	9	5	5	5	24	12	22	10	34		4757	5293	4326	4309	5162	4557	5672	4519	3959	4817	1943	3668	3318	2791	2428	3156	5441
30	6.97_319.1183m/z	G(8-O-4)p-hydroxybenzyl alcohol	6.97	319.118	319.119	1.25345	OC1=C(OC)C=C(C(O)C(OC2=CC=C(CO)C=C2)CO)C=C1	7	0	4	10	25	12	27	28	25	20	29	27	0	0	0	0	0	0	0	4	18	5	20	13		1175	735	748	830	954	1187	918	682	519	858	62	541	336	166	368	458	520
31	9.57_515.1917m/z	G(8-O-4)G(8-O-4)p-hydroxybenzyl alcohol	9.57	515.192	515.192	1.16461	OCC(OC1=CC=C(CO)C=C1)C(O)C2=CC(OC)=C(OC(CO)C(O)C3=CC(OC)=C(O)C=C3)C=C2	11	0	7	28	37	38	51	44	54	42	52	50	0	0	0	2	0	0	2	10	33	10	40	31		3260	1772	2949	3082	4135	3850	3955	3142	2354	3272	3067	2021	867	535	674	916	1717
32	11.85_541.2075m/z	G(8-O-4)H(8-O-4)G	11.85	541.207	541.208	0.739088	OCC(OC1=C(OC)C=C(/C=C/CO)C=C1)C(O)C2=CC=C(OC(CO)C(O)C3=CC(OC)=C(O)C=C3)C=C2	158	13	125	679	268	752	602	328	176	215	310	204	5	0	3	48	48	20	55	261	357	448	951	955		127355	152631	134657	111731	69190	119233	67428	51600	27842	40174	39789	28258	135985	46569	99420	143597	144203
33	11.28_567.2077m/z	G(red8-5)G hexoside [formic acid adduct]	11.28	567.208	567.208	1.05781	OCC(C1=CC(/C=C/CO)=CC(OC)=C1O)CC2=CC(OC)=C(OC3C(O)C(O)C(O)C(CO)O3)C=C2	83	25	39	155	100	148	140	194	192	169	174	340	12	4	8	92	53	30	46	286	180	107	159	456		37576	35870	51809	58483	71703	67722	70505	90191	140247	112384	118946	146212	34538	35932	32607	33961	40483
34	12.46_519.1870m/z	G(8-8)G hexoside	12.46	519.187	519.187	0.385218	OC1=C(OC)C=C(C2C3COC(C3CO2)C4=CC(OC)=C(OC5C(O)C(O)C(O)C(CO)O5)C=C4)C=C1	43	14	27	69	47	61	63	42	8	17	21	11	8	3	7	49	26	14	21	88	39	40	68	78		4301	10432	6584	5815	2980	3997	3572	3376	1047	1914	1770	842	16731	23158	22030	11318	5560
[truncated: 7 more columns]
