# Supplementary material for: Extracellular vesicles of Norway spruce contain precursors and enzymes for lignin formation and salicylic acid
Source: Plant Physiol. 2024 May 21;196(2):788–809. doi: 10.1093/plphys/kiae287 (PMC11444294; doi:10.1093/plphys/kiae287)
Supplement: kiae287_Supplementary_Data [file kiae287_supplementary_data.zip › Kankaanpaa_etal_Supplementary_Table_S3.xlsx]

## Sheet: Information
	Supplementary Table S3. Kankaanpää et al. (2024) Extracellular vesicles of Norway spruce contain precursors and enzymes for lignin formation, and salicylic acid
	Data compiled from the proteomic analyses. Correlation, if exists, in expression with the core monolignol biosynthesis genes (Jokipii-Lukkari et al., 2018, Plant Physiol 176, 2851–2870) as analysed by Väisänen et al. (2020; J Exp Bot. 71, 6379–6395) is also marked in the table.
	Flowchart of isolation can be found below.
	Data of the following experiments are found in the corresponding sheets
	S3a	Proteins detected in non-EDTA-extracted extracellular vesicle (EV) samples
	S3b	Proteins detected in EDTA-extracted EV samples
	S3c	Proteins detected in EV-depleted, unconcentrated culture medium
	S3d	Proteins detected in EV-depleted, concentrated culture medium

## Sheet: S3A
Supplementary Table S3A. Proteins detected in the non-EDTA-extracted extracellular vesicle (EV) samples. Annotations marked with a red background are not found in the EDTA-extracted EV samples (Supplementary Table S3B), and thus, are putatively pectin-bound proteins. Number of unique peptides identified in replicate samples "A" "B" "C".
Data obtained with Synapt™ G2-Si HDMS mass spectrometer (Waters, MA, USA).
				EV 7 days			EV 10 days			EV 14 days			EV 7 days KI			EV 10 days KI			EV 14 days KI			Correlation with the core monolignol biosynthesis genes' (Jokipii-Lukkari et al. 2018, Plant Physiol. 176, 2851–2870) expression as analysed in Väisänen et al. (2020; J Exp Bot. 71, 6379-6395). Following datasets were used: Lignin-forming, tissue-cultured cells (Laitinen et al. 2017, Plant Physiol. 174, 1449-1475), ConGenIE data (Nystedt et al. 2013, Nature 497, 579), Norwood data (Jokipii-Luukka…
Protein ID	Annotation	Closest Arabidopsis homolog	Gene confidence level	A	B	C	A	B	C	A	B	C	A	B	C	A	B	C	A	B	C	Tissue culture: all baits	Congenie: selected baits	Norwood: all baits	Ray-tracheid: selected baits	Correlation in any of the datasets
MA_100985g0010	leucine-rich repeat extensin 4	AT4G13340-Leucine-rich repeat (LRR) family protein	High	0	0	0	0	0	0	0	0	2	3	0	0	0	0	0	1	0	0
MA_10103038g0010	anti-microbial		High	0	1	3	2	1	2	5	3	1	1	1	1	2	2	2	3	3	6
MA_10196428g0010	L-ascorbate oxidase homolog		High	2	4	9	4	1	14	7	3	13	7	4	0	0	0	4	14	10	3
MA_102349g0010	Beta-D-xylosidase 4	AT5G64570-beta-D-xylosidase 4	High	16	16	11	15	7	19	13	19	17	31	30	18	19	13	26	30	27	31
MA_10236360g0010	L-ascorbate oxidase homolog		High	1	3	2	1	1	2	1	1	2	1	1	1	0	0	1	1	1	1
MA_10251013g0010	probable xyloglucan endotransglucosylase hydrolase B	AT5G13870-xyloglucan endotransglucosylase/hydrolase 5	High	2	6	3	3	0	3	0	2	4	0	6	1	0	0	10	3	3	4
MA_10254g0020	L-ascorbate oxidase homolog	AT4G22010-SKU5 similar 4	High	2	3	4	3	2	7	5	6	7	2	4	1	0	0	3	7	5	1		X			X
MA_10313114g0010	basic endochitinase	AT3G12500-basic chitinase	High	4	4	4	4	0	2	1	1	3	4	1	3	4	0	4	4	4	2
MA_10326002g0010	polyubiquitin	AT4G05320-polyubiquitin 10	High	0	0	0	1	0	3	0	0	0	1	0	1	0	0	0	1	0	0
MA_10425915g0010	EXORDIUM-like 2		High	4	3	3	4	0	6	2	4	5	5	5	5	0	0	6	6	4	5
MA_10426048g0020	alpha-galactosidase 1-like		High	0	0	0	0	0	0	0	0	2	0	0	0	0	0	0	0	0	0
MA_10426084g0030	GDSL esterase lipase At4g01130	AT4G01130-GDSL-like Lipase/Acylhydrolase superfamily protein	High	0	0	0	0	0	1	0	0	1	0	0	0	0	0	0	0	0	0
MA_10426142g0010	probable beta-D-xylosidase 6	AT5G10560-Glycosyl hydrolase family protein	High	1	1	0	0	0	1	0	0	2	1	2	1	1	0	1	1	0	1
MA_10426168g0010	Plant peroxidase	AT5G17820-Peroxidase superfamily protein	High	0	0	0	0	0	0	0	0	0	0	0	0	0	0	0	1	0	1
MA_10426337g0010	glutamate receptor -like	AT1G05200-glutamate receptor 3.4	High	0	1	1	1	0	0	0	1	0	0	0	0	0	0	1	1	0	0	X				X
MA_10426829g0010	GDSL esterase lipase At4g01130	AT4G01130-GDSL-like Lipase/Acylhydrolase superfamily protein	High	0	0	0	0	0	0	0	0	1	2	0	0	0	0	0	0	0	0
MA_10426833g0010	basic 7S globulin-like	AT1G03220-Eukaryotic aspartyl protease family protein	High	1	0	0	1	0	2	0	0	1	1	1	1	1	0	0	1	0	0	X				X
MA_10426907g0010	aspartic ase nepenthesin-1-like	AT3G54400-Eukaryotic aspartyl protease family protein	High	0	0	0	0	0	1	0	0	1	1	0	0	0	0	0	2	0	0
MA_10427033g0010	laccase 12	AT5G05390-laccase 12	High	1	2	2	1	2	4	3	2	5	7	2	4	2	3	5	5	5	3	X				X
MA_10427332g0010	peroxidase 12	AT1G71695-Peroxidase superfamily protein	High	0	0	0	0	0	1	0	0	3	1	1	1	1	1	1	1	1	1		X			X
MA_10427514g0010	class IV chitinase	AT2G43590-Chitinase family protein	High	0	1	0	2	2	2	1	0	1	2	1	0	0	0	1	0	0	0	X				X
MA_10427844g0010	aspartic ase PCS1-like	AT5G02190-Eukaryotic aspartyl protease family protein	High	1	1	1	1	1	0	1	1	0	0	0	0	0	0	0	0	0	0
MA_10427897g0010	expansin-B3-like	AT4G28250-expansin B3	High	0	1	1	0	0	1	0	0	3	1	2	1	0	0	2	1	1	1
MA_10427957g0010	aspartyl protease family 2-like		High	0	0	0	0	0	0	0	0	1	1	1	1	0	0	1	1	1	1
MA_10428400g0010	Beta-galactosidase 8		High	1	1	2	1	0	1	0	0	2	1	2	0	0	0	1	1	2	0	X				X
MA_10428927g0010	laccase		High	0	1	1	0	1	1	0	2	1	1	1	1	1	0	1	1	2	1
MA_10428927g0020	laccase	AT2G40370-laccase 5	High	0	1	1	0	1	1	0	2	1	1	1	1	1	0	1	1	2	1
MA_10430302g0010	reticuline oxidase-like	AT1G30710-FAD-binding Berberine family protein	High	0	1	1	1	0	1	1	1	1	0	0	0	0	1	1	0	1	1
MA_10430613g0010	Plant peroxidase	AT1G71695-Peroxidase superfamily protein	High	0	0	0	0	0	0	0	0	0	2	3	1	1	2	4	1	2	1
MA_10430703g0010	probable xyloglucan endotransglucosylase hydrolase 23	AT4G25810-xyloglucan endotransglycosylase 6	High	0	0	0	0	0	0	0	0	0	0	0	0	0	0	1	1	0	1
MA_10430728g0010	lysosomal Pro-X carboxypeptidase-like	AT5G22860-Serine carboxypeptidase S28 family protein	High	0	0	1	0	0	0	0	1	0	0	0	1	0	0	0	0	1	0
MA_10430929g0010	peroxidase	AT5G05340-Peroxidase superfamily protein	High	2	2	2	1	2	2	1	1	3	2	1	1	1	1	1	2	2	2		X			X
MA_10430979g0010	beta-galactosidase 8	AT2G28470-beta-galactosidase 8	High	0	0	0	0	0	1	0	0	0	0	0	0	0	0	0	2	0	0	X				X
MA_10431332g0010	peroxidase 72-like	AT5G66390-Peroxidase superfamily protein	High	0	0	0	0	0	2	0	0	0	0	1	0	0	0	2	0	2	0		X			X
MA_10431579g0010	pollen allergen	AT1G23460-Pectin lyase-like superfamily protein	High	1	1	2	6	1	2	2	1	1	1	2	1	2	2	1	4	2	1
MA_10432213g0010	21 kDa -like	AT2G01610-Plant invertase/pectin methylesterase inhibitor superfamily protein	High	0	2	0	1	0	1	0	1	3	1	4	2	3	1	3	3	3	7
MA_10432496g0010	NDR1 HIN1 12	AT3G11660-NDR1/HIN1-like 1	High	0	0	0	0	0	0	0	0	1	0	0	0	0	0	0	1	1	0		X			X
MA_10432685g0010	pectin acetylesterase 8-like	AT4G19420-Pectinacetylesterase family protein	High	2	1	2	3	0	5	0	1	3	1	1	0	0	0	1	3	6	3
MA_10432865g0010	peroxidase 12	AT1G71695-Peroxidase superfamily protein	Low	0	0	0	0	0	0	0	0	0	1	1	0	1	2	2	2	2	2	X				X
MA_10433117g0010	auxin induced cell wall		High	0	0	0	0	0	1	0	0	2	1	0	0	0	0	2	1	1	2
MA_10433300g0010	subtilisin-like protease	AT2G19170-subtilisin-like serine protease 3	High	0	1	1	0	1	3	2	0	4	1	0	0	1	0	0	2	4	2		X			X
MA_104339g0010	probable polygalacturonase	AT4G23820-Pectin lyase-like superfamily protein	High	0	1	0	0	0	0	0	1	1	0	0	0	0	0	0	0	0	0
MA_10434153g0020	probable xyloglucan endotransglucosylase hydrolase B	AT5G13870-xyloglucan endotransglucosylase/hydrolase 5	High	1	4	2	1	0	2	0	1	1	1	3	1	0	0	8	2	2	2
MA_10435467g0010	zeaxanthin chloroplastic	AT5G67030-zeaxanthin epoxidase (ZEP) (ABA1)	High	0	1	0	0	0	0	0	0	0	0	1	0	1	0	0	1	0	0
MA_10435565g0010	EXORDIUM-like 2	AT5G64260-EXORDIUM like 2	High	5	4	3	3	0	6	2	4	6	7	5	5	0	0	5	5	5	5	X				X
MA_10436451g0020	probable polygalacturonase	AT4G23500-Pectin lyase-like superfamily protein	High	1	1	0	2	2	4	1	2	7	4	3	3	2	3	7	5	10	9				X	X
MA_10436568g0020	probable beta-D-xylosidase 7	AT1G78060-Glycosyl hydrolase family protein	High	0	0	1	0	0	0	0	0	1	0	1	0	0	0	0	0	0	0
MA_10436580g0010	purple acid phosphatase 22-like	AT3G52820-purple acid phosphatase 22	High	0	0	0	0	0	1	0	0	1	1	0	0	0	0	0	1	1	0
MA_10436580g0020	purple acid phosphatase 22-like	AT3G20500-purple acid phosphatase 18	High	0	0	1	0	0	0	0	0	2	0	0	0	0	0	0	1	0	0		X			X
MA_10436594g0010	EXORDIUM-like 2	AT4G08950-Phosphate-responsive 1 family protein	High	0	1	2	1	0	0	0	0	3	3	2	1	0	0	3	2	3	2
MA_10436630g0010	pectin acetylesterase 6 isoform X3	AT3G05910-Pectinacetylesterase family protein	High	0	4	3	1	0	7	0	0	5	2	1	0	1	0	2	3	2	1	X				X
MA_10436707g0010	alpha-xylosidase 1-like	AT1G68560-alpha-xylosidase 1	High	3	3	3	1	4	5	0	4	6	5	2	2	1	1	5	2	5	1
MA_10436782g0010	probable LRR receptor-like serine threonine- kinase At1g56140 isoform X2	AT1G56120-Leucine-rich repeat transmembrane protein kinase	High	2	1	0	0	0	2	0	0	1	1	1	1	1	2	1	1	2	1		X			X
MA_10436904g0010	CO(2)-response secreted protease	AT1G20160-Subtilisin-like serine endopeptidase family protein	High	2	1	1	1	1	3	0	2	2	1	1	1	1	1	1	0	1	0	X				X
MA_10436904g0020	CO(2)-response secreted protease-like	AT1G20160-Subtilisin-like serine endopeptidase family protein	High	5	6	3	6	1	7	0	5	4	3	5	3	3	2	3	0	1	1	X				X
MA_10436984g0010			Low	0	0	0	0	0	2	0	0	1	1	0	0	0	1	2	1	1	2
MA_10437025g0010	cationic peroxidase 1-like	AT5G05340-Peroxidase superfamily protein	High	0	1	0	0	0	1	0	0	0	0	0	0	0	0	0	1	2	1
MA_10437038g0010	beta-D-glucan exohydrolase family	AT5G20950-Glycosyl hydrolase family protein	High	1	0	0	0	0	0	0	0	0	0	0	0	0	0	0	1	1	0	X				X
MA_10437055g0010	unknown	AT2G47010-calcium/calcium/calmodulin-dependent Serine/Threonine-kinase	High	0	0	0	0	0	1	0	0	1	0	0	0	0	0	0	0	0	0				X	X
MA_108494g0010	dirigent pDIR2	AT1G64160-Disease resistance-responsive (dirigent-like protein) family protein	High	0	0	0	0	0	2	0	0	1	2	0	0	0	1	2	1	1	2	X				X
MA_110832g0010	monocopper oxidase SKU5	AT4G12420-Cupredoxin superfamily protein	High	1	2	2	2	0	2	0	2	2	2	2	2	2	0	1	4	0	1
MA_116904g0010	histone H4	AT1G07660-Histone superfamily protein	High	1	1	1	1	1	0	3	3	0	0	0	0	0	0	0	1	0	0
MA_11716g0010	glucan endo-1,3-beta-glucosidase	AT5G24318-O-Glycosyl hydrolases family 17 protein	High	0	4	4	3	0	5	1	5	8	3	2	2	0	0	0	4	5	2
MA_118630g0010	early nodulin 1		High	3	1	1	2	1	3	1	1	2	2	1	2	2	2	3	1	1	1
MA_119222g0010	GDSL esterase lipase At5g55050-like	AT5G55050-GDSL-like Lipase/Acylhydrolase superfamily protein	High	0	0	1	1	0	1	0	3	3	0	0	0	0	0	1	2	1	2
MA_119796g0020	hydroxyacylglutathione hydrolase mitochondrial	AT2G31350-glyoxalase 2-5	Medium	0	0	1	0	0	1	0	0	2	1	0	0	0	0	0	1	1	0
MA_12191g0010	heat shock cognate 80	AT5G56010-heat shock protein 81-3	High	1	1	1	1	1	1	1	2	0	0	0	0	0	1	0	0	0	0
MA_124661g0010	acidic mammalian chitinase	AT4G19810-Glycosyl hydrolase family protein with chitinase insertion domain-containing protein	High	0	0	1	0	0	0	0	1	0	1	1	1	1	0	0	1	1	0
MA_12996g0010	probable glutamate carboxypeptidase LAMP1	AT5G19740-Peptidase M28 family protein	High	0	0	0	0	0	0	0	0	0	1	1	0	1	0	0	0	0	0		X			X
MA_132990g0010	reticuline oxidase		High	0	0	0	0	0	1	0	0	0	0	0	0	0	0	0	1	0	0
MA_133919g0010	pectinesterase-like	AT4G02330-Plant invertase/pectin methylesterase inhibitor superfamily	High	0	0	0	0	1	3	0	0	0	0	0	0	0	0	0	0	0	0		X			X
MA_135063g0010	actin-101-like isoform X1	AT5G09810-actin 7	High	3	1	0	3	2	1	1	0	0	0	0	0	0	0	0	0	0	0		X			X
MA_136684g0010	EXORDIUM-like 2	AT5G64260-EXORDIUM like 2	High	0	1	3	1	0	0	0	0	1	2	3	1	0	0	3	2	4	2
MA_138397g0010	dirigent pDIR13	AT1G64160-Disease resistance-responsive (dirigent-like protein) family protein	High	0	0	0	0	0	2	0	0	1	1	0	0	0	1	2	1	1	2
MA_140124g0010	Beta-xylosidase alpha-L-arabinofuranosidase 2	AT5G64570-beta-D-xylosidase 4	High	3	3	2	2	0	3	1	4	5	6	5	4	3	2	4	5	5	7	X	X			X
MA_14445g0010	probable glucan 1,3-beta-glucosidase A		High	1	1	7	2	0	4	3	3	6	4	7	7	6	0	6	7	5	1
MA_14604g0010	endoglucanase 17-like	AT4G02290-glycosyl hydrolase 9B13	High	0	0	0	0	0	0	0	0	1	0	0	0	0	0	2	2	1	1
MA_158988g0010	endonuclease 4-like	AT4G21585-endonuclease 4	High	1	2	1	0	0	3	1	4	4	3	5	3	3	2	3	3	3	2
MA_161013g0010	L-ascorbate oxidase homolog	AT1G76160-SKU5 similar 5	High	4	4	5	5	3	7	3	5	7	3	2	4	3	2	4	6	8	7
MA_161971g0010	CO(2)-response secreted protease-like	AT1G20160-Subtilisin-like serine endopeptidase family protein	High	0	1	0	2	0	1	0	0	1	0	0	0	0	0	1	1	1	0
MA_162773g0010	reticuline oxidase-like	AT4G20860-FAD-binding Berberine family protein	High	0	0	0	0	0	1	0	0	0	0	0	0	0	0	0	1	0	0
MA_172149g0010	cysteine-rich repeat secretory 55	AT3G22060-Receptor-like protein kinase-related family protein	High	0	0	0	0	0	0	0	0	0	0	1	0	0	1	0	2	0	1
MA_17906g0010	phosphatidylglycerol phosphatidylinositol transfer DDB_G0282179	AT5G06480-Immunoglobulin E-set superfamily protein	High	0	0	0	0	0	2	0	0	0	0	0	0	0	0	0	0	0	0				X	X
MA_179122g0010	peroxidase 72-like	AT5G66390-Peroxidase superfamily protein	High	0	0	0	0	0	2	0	0	0	0	0	0	0	0	2	0	2	0	X				X
MA_18240g0010	SDD1	AT5G67360-Subtilase family protein	High	0	1	2	0	0	0	0	1	0	0	1	0	0	0	0	0	0	0
MA_18275g0010	probable LRR receptor-like serine threonine- kinase At1g56140 isoform X2	AT1G56145-Leucine-rich repeat transmembrane protein kinase	High	2	0	0	0	0	2	0	0	1	1	1	1	1	2	1	1	1	1
MA_18461g0010	desiccation-related PCC13-62-like	AT1G47980-desiccation-like protein	High	0	0	0	0	0	0	0	0	1	0	0	0	0	0	0	0	1	1
MA_185360g0010	cationic peroxidase 1	AT5G05340-Peroxidase superfamily protein	High	0	1	0	0	0	1	0	0	0	1	0	0	0	0	0	1	2	0		X			X
MA_188576g0010	non-specific lipid-transfer 4	AT2G37870-Bifunctional inhibitor/lipid-transfer protein/seed storage 2S albumin superfamily protein	High	0	0	1	0	0	1	1	1	1	0	0	0	0	0	2	1	2	3
MA_192698g0010	laccase 12	AT5G05390-laccase 12	High	1	2	2	1	3	5	4	3	2	1	1	2	1	1	2	1	1	1	X				X
MA_195678g0010	cysteine-rich repeat secretory 55	AT3G22060-Receptor-like protein kinase-related family protein	High	0	0	0	0	0	0	0	0	0	0	0	0	0	1	0	2	0	1	X				X
MA_1964g0010	actin	AT5G09810-actin 7	High	3	2	3	4	1	1	1	1	0	0	0	0	0	0	0	0	0	0
MA_197097g0010	EXORDIUM-like 2	AT5G64260-EXORDIUM like 2	High	5	6	7	7	0	10	2	7	11	8	11	9	2	1	8	7	11	7
MA_19860g0010		AT5G02490-Heat shock protein 70 (Hsp 70) family protein	High	2	0	3	1	1	0	0	2	0	0	0	0	0	0	1	0	0	0
MA_20231g0010	polyubiquitin (ubq10)	AT4G05320-polyubiquitin 10	High	0	0	0	1	0	3	0	0	0	1	0	1	0	0	0	1	0	0
MA_204088g0010	cationic peroxidase 1-like		High	2	1	2	1	2	3	0	1	2	3	3	2	2	3	2	2	2	3
MA_207021g0010	cationic peroxidase 1-like	AT5G05340-Peroxidase superfamily protein	High	4	2	3	1	2	3	0	1	3	3	4	4	3	5	3	3	3	2
MA_208475g0010	laccase-12-like isoform X1	AT5G05390-laccase 12	High	1	2	2	1	2	1	3	2	1	1	1	2	1	1	1	1	2	1		X			X
MA_216572g0010	endoglucanase 3	AT1G02800-cellulase 2	High	0	0	0	0	0	0	0	0	1	0	0	0	0	0	2	2	1	1		X			X
MA_216772g0010	G-type lectin S-receptor-like serine threonine- kinase SD2-5	AT1G78830-Curculin-like (mannose-binding) lectin family protein	High	2	2	1	1	0	4	1	3	6	3	3	3	2	1	3	3	5	2
MA_234535g0010	histone H4	AT1G07660-Histone superfamily protein	High	1	1	1	1	1	0	3	3	0	0	0	0	0	0	0	1	0	0
MA_26891g0010	reticuline oxidase-like	AT4G20860-FAD-binding Berberine family protein	High	0	0	0	0	0	1	0	0	0	0	0	0	0	0	0	1	0	0
MA_273360g0010	alpha tubulin 1	AT1G04820-tubulin alpha-4 chain	High	0	0	0	1	0	0	0	0	0	0	0	0	0	0	0	0	0	1		X	X	X	X
MA_28618g0010	histone H4	AT1G07660-Histone superfamily protein	High	1	1	1	1	1	0	3	3	0	0	0	0	0	0	0	1	0	0				X	X
MA_30833g0010	alpha-amylase isozyme 3D-like	AT4G25000-alpha-amylase-like protein	High	0	0	1	0	0	1	0	0	0	0	0	0	0	0	1	0	0	0
MA_3303g0010	pectin acetylesterase 8-like	AT5G23870-Pectinacetylesterase family protein	High	0	0	1	0	0	2	0	0	4	0	0	0	0	0	1	0	0	0
MA_333359g0010	aspartyl protease family At5g10770-like	AT5G10770-Eukaryotic aspartyl protease family protein	High	0	1	1	1	1	1	0	1	2	2	1	0	0	1	0	1	1	0
MA_34216g0010	glycerophosphodiester phosphodiesterase GDPDL3-like	AT5G55480-SHV3-like 1	High	0	0	1	1	0	0	0	0	0	1	0	0	1	0	1	1	0	0
MA_342462g0010	thaumatin 1b	AT1G18250-Pathogenesis-related thaumatin superfamily protein	High	2	1	2	1	0	2	2	2	2	2	5	1	0	0	2	2	2	1
MA_3486g0010	peroxidase 72-like	AT5G66390-Peroxidase superfamily protein	High	3	3	3	3	1	6	0	2	8	5	5	4	2	3	5	5	5	6
MA_365001g0010	anti-microbial		High	0	1	3	2	1	2	5	3	1	1	1	1	1	1	2	1	2	4
MA_369963g0010	polyubiquitin 3	AT4G02890-Ubiquitin family protein	High	0	0	0	1	0	3	0	0	0	1	0	1	0	0	0	1	0	0	X				X
MA_371071g0010	polyubiquitin (ubq10)	AT4G02890-Ubiquitin family protein	High	0	0	0	1	0	3	0	0	0	1	0	1	0	0	0	1	0	0
MA_38801g0010	CO(2)-response secreted protease-like	AT1G20160-Subtilisin-like serine endopeptidase family protein	High	0	0	0	0	0	1	0	1	1	1	1	0	0	0	0	1	1	0
MA_39151g0010	beta-xylosidase alpha-L-arabinofuranosidase 2-like	AT5G64570-beta-D-xylosidase 4	High	0	1	3	0	0	3	0	0	2	1	1	0	1	4	6	1	2	6		X			X
MA_39487g0010	probable xyloglucan endotransglucosylase hydrolase 23	AT4G14130-xyloglucan endotransglucosylase/hydrolase 15	High	0	0	1	0	0	3	0	0	4	0	0	0	0	0	4	7	4	6
MA_3956837g0010	polyubiquitin	AT4G02890-Ubiquitin family protein	High	0	0	0	1	0	3	0	0	0	1	0	1	0	0	0	1	0	0
MA_41251g0020			Low	0	0	0	1	0	3	0	0	0	1	0	1	0	0	0	1	0	0
MA_41345g0010	beta-glucosidase 3B-like isoform X1	AT5G20950-Glycosyl hydrolase family protein	High	0	0	1	2	0	1	1	3	3	1	2	2	1	0	3	2	1	1
MA_42717g0010	endoglucanase 6	AT1G64390-glycosyl hydrolase 9C2	High	0	0	0	0	0	0	0	0	1	1	0	0	0	0	0	1	1	0
MA_427851g0010	probable polygalacturonase At1g80170	AT1G80170-Pectin lyase-like superfamily protein	High	2	1	2	3	0	1	1	2	2	2	1	1	2	2	2	3	1	2
MA_43044g0010	cysteine protease	AT2G40880-cystatin A	High	1	0	1	0	0	0	0	0	0	0	0	0	0	0	0	0	0	0
MA_442695g0010	dirigent pDIR8	AT4G23690-Disease resistance-responsive (dirigent-like protein) family protein	High	0	0	0	0	0	1	0	0	0	0	0	0	0	0	0	0	0	1	X				X
MA_443729g0010		AT5G02490-Heat shock protein 70 (Hsp 70) family protein	High	2	1	3	2	2	0	0	2	0	0	0	0	0	0	2	0	1	1
MA_454078g0010	polyubiquitin		High	0	0	0	1	0	3	0	0	0	1	0	1	0	0	0	1	0	0
MA_4577g0010	beta-D-xylosidase 4	AT5G64570-beta-D-xylosidase 4	High	2	2	2	1	0	2	2	2	3	4	5	3	2	0	5	1	1	3		X			X
MA_467548g0010	PMR5	AT5G58600-Pmr5/Cas1p GDSL/SGNH-like acyl-esterase family protein (DUF828)	High	2	5	1	4	2	6	1	3	5	3	5	1	2	0	4	4	3	1		X			X
MA_467939g0010	expansin-like A2	AT4G38400-expansin-like A2	High	0	1	0	2	0	2	0	1	5	0	1	0	0	0	3	3	1	1
MA_476625g0010	probable pectate lyase 5		High	0	0	0	3	0	3	0	1	2	2	0	0	0	0	0	3	5	1		X			X
MA_489467g0010	glycoside hydrolase family 71		High	0	0	0	0	0	0	0	0	0	1	1	0	1	0	0	1	1	0	X				X
MA_4911g0010	probable glucan 1,3-beta-glucosidase A		High	0	0	1	0	0	1	0	0	0	0	0	1	1	0	2	2	1	0			X		X
MA_495624g0010	probable pectinesterase pectinesterase inhibitor 51	AT5G09760-Plant invertase/pectin methylesterase inhibitor superfamily	High	0	0	0	0	0	0	0	0	1	1	0	0	0	0	0	0	0	0
MA_4992g0010	serine carboxypeptidase-like 45	AT2G33530-serine carboxypeptidase-like 46	High	0	0	0	0	0	1	0	0	0	0	0	0	0	1	0	0	0	0
MA_502530g0010	cationic peroxidase 1-like	AT5G05340-Peroxidase superfamily protein	High	2	2	1	0	1	2	0	2	5	1	2	4	1	3	1	1	1	1	X				X
MA_5116514g0010	fasciclin-like arabinogalactan 8	AT2G45470-FASCICLIN-like arabinogalactan protein 8	High	0	0	0	0	0	0	0	0	0	0	0	0	0	0	0	0	0	2
MA_52544g0010	probable leucine-rich repeat receptor kinase At1g35710	AT5G23400-Leucine-rich repeat (LRR) family protein	High	1	0	1	0	0	4	0	0	3	0	0	0	0	0	0	0	0	1	X	X			X
MA_529552g0010	ubiquitin-40S ribosomal S27a	AT1G23410-Ribosomal protein S27a / Ubiquitin family protein	High	0	0	0	1	0	3	0	0	0	1	0	1	0	0	0	1	0	0
MA_5372344g0010	alpha-xylosidase 1-like		High	2	2	2	2	3	5	2	3	4	2	2	2	3	1	4	3	1	0
MA_54077g0010	probable LRR receptor-like serine threonine- kinase At1g56140 isoform X2	AT1G56120-Leucine-rich repeat transmembrane protein kinase	High	2	0	0	0	0	2	0	0	2	1	1	1	1	2	1	1	1	1
MA_54403g0020	alpha-galactosidase-like	AT5G08370-alpha-galactosidase 2	High	0	0	0	0	0	0	0	0	1	0	1	0	1	0	1	0	0	0	X	X			X
MA_5516756g0010	leucine-rich repeat extensin 4	AT4G13340-Leucine-rich repeat (LRR) family protein	High	0	0	0	0	0	0	0	0	2	3	0	0	0	0	0	1	0	0
MA_56211g0010	Beta-glucosidase 3B		High	0	0	0	0	0	1	0	0	1	0	0	0	0	0	1	1	2	0	X				X
MA_5701614g0010	Ubiquitin	AT1G65350-ubiquitin 13	High	0	0	0	1	0	3	0	0	0	1	0	1	0	0	0	1	0	0
MA_57988g0010	polyubiquitin	AT5G20620-ubiquitin 4	High	0	0	0	1	0	3	0	0	0	1	0	1	0	0	0	1	0	0	X				X
MA_5817961g0010	polyubiquitin 3	AT4G02890-Ubiquitin family protein	High	0	0	0	1	0	3	0	0	0	1	0	1	0	0	0	1	0	0
MA_5869456g0010	ubiquitin	AT4G02890-Ubiquitin family protein	High	0	0	0	1	0	3	0	0	0	1	0	1	0	0	0	1	0	0
MA_6149868g0010	probable pectinesterase 15	AT2G36710-Pectin lyase-like superfamily protein	High	0	0	0	0	0	1	0	0	2	0	0	0	0	0	0	0	2	1		X			X
MA_6262209g0010	laccase diphenol oxidase family		High	0	1	1	0	1	1	0	2	1	1	1	1	1	0	1	1	2	1
MA_62865g0010	probable pectinesterase 15	AT2G36710-Pectin lyase-like superfamily protein	High	0	0	0	0	0	2	0	0	3	0	0	0	0	0	0	0	2	1		X			X
MA_63122g0010	probable polygalacturonase At1g80170	AT1G23460-Pectin lyase-like superfamily protein	High	2	1	1	2	2	1	1	2	1	4	2	0	1	1	0	1	3	0
MA_6505g0010	thaumatin	AT4G11650-osmotin 34	High	0	1	0	0	0	0	0	0	0	1	0	0	0	0	0	1	0	0	X				X
MA_655783g0010	Allergen Act d 3	AT5G25460-transmembrane protein, putative (Protein of unknown function, DUF642)	High	0	1	0	0	0	0	0	0	0	0	1	0	0	0	1	0	0	1
MA_6618g0020	PREDICTED: uncharacterized protein LOC104607157	AT2G47010-calcium/calcium/calmodulin-dependent Serine/Threonine-kinase	High	0	0	0	0	0	1	0	0	1	0	0	0	0	0	0	0	0	0	X				X
MA_66200g0010	peroxidase	AT1G71695-Peroxidase superfamily protein	High	0	0	0	0	0	1	0	0	0	2	1	1	1	2	0	1	0	0	X				X
MA_66201g0010	peroxidase 12	AT1G71695-Peroxidase superfamily protein	High	0	0	0	0	0	1	0	0	2	1	1	1	1	1	1	1	1	1	X				X
MA_67291g0010	laccase	AT5G05390-laccase 12	High	0	0	0	0	0	2	0	0	1	0	0	0	0	0	1	0	1	1	X				X
MA_67675g0010	probable pectinesterase pectinesterase inhibitor 51	AT5G09760-Plant invertase/pectin methylesterase inhibitor superfamily	High	0	1	0	0	0	0	0	0	1	0	0	0	0	0	0	0	0	0
MA_68362g0010	probable pectinesterase pectinesterase inhibitor 51	AT5G09760-Plant invertase/pectin methylesterase inhibitor superfamily	High	0	1	0	0	0	0	0	0	1	1	0	0	0	0	0	1	0	0
MA_6985771g0010	ubiquitin C	AT5G03240-polyubiquitin 3	High	0	0	0	1	0	3	0	0	0	1	0	1	0	0	0	1	0	0
MA_702665g0010	ubiquitin	AT1G65350-ubiquitin 13	High	0	0	0	1	0	3	0	0	0	1	0	1	0	0	0	1	0	0
MA_722981g0010	dirigent pDIR2	AT1G64160-Disease resistance-responsive (dirigent-like protein) family protein	High	0	0	0	0	0	2	0	0	1	1	0	0	0	1	2	1	1	2	X				X
MA_7231685g0010	laccase	AT5G05390-laccase 12	High	0	1	1	0	1	1	0	2	1	1	1	1	1	0	1	1	2	1
MA_7263500g0010	polyubiquitin (ubq10)	AT4G02890-Ubiquitin family protein	High	0	0	0	1	0	3	0	0	0	1	0	1	0	0	0	1	0	0
MA_749198g0010	polyubiquitin 11	AT1G65350-ubiquitin 13	High	0	0	0	0	0	2	0	0	0	1	0	1	0	0	0	1	0	0	X			X	X
MA_7544918g0010	class IV chitinase	AT2G43590-Chitinase family protein	High	0	1	0	2	2	1	1	0	1	1	1	0	0	0	0	0	0	0
MA_75826g0010			High	0	0	0	0	0	0	0	0	0	1	0	0	0	0	0	1	0	0
MA_7609762g0010	polyubiquitin 11-like	AT4G02890-Ubiquitin family protein	High	0	0	0	1	0	3	0	0	0	1	0	1	0	0	0	1	0	0
MA_770477g0010	DUF642 domain-containing	AT5G25460-transmembrane protein, putative (Protein of unknown function, DUF642)	High	0	2	1	1	1	1	0	0	0	1	2	0	0	0	1	1	0	0
MA_77698g0010	heparanase 3	AT5G34940-glucuronidase 3	High	2	2	4	3	0	2	2	3	2	4	3	3	3	1	7	5	5	3
MA_77922g0010	probable beta-D-xylosidase 2	AT5G64570-beta-D-xylosidase 4	High	1	0	3	2	0	1	1	2	3	3	2	1	1	0	4	2	2	0
MA_7917g0010	G-type lectin S-receptor-like serine threonine- kinase At1g34300	AT1G34300-lectin protein kinase family protein	High	1	2	0	2	0	1	0	0	1	1	1	0	0	0	1	0	0	0
MA_7933g0010	protein of unknown function DUF239	AT5G56530-tRNA-splicing ligase (DUF239)	High	1	0	0	0	0	2	0	0	0	0	0	0	0	0	0	0	0	0
MA_8033g0010	beta-glucosidase 44-like	AT3G18080-B-S glucosidase 44	High	0	1	0	0	0	2	0	0	1	0	0	0	0	0	2	2	2	2
MA_8038g0010	glucan endo-1,3-beta-glucosidase 12-like	AT5G24318-O-Glycosyl hydrolases family 17 protein	High	1	1	1	1	0	2	1	1	2	3	4	4	1	0	0	2	1	0		X			X
MA_811078g0010	laccase	AT2G40370-laccase 5	High	0	0	0	0	0	1	0	0	1	0	0	0	0	0	1	0	0	1
MA_81735g0010	probable xyloglucan endotransglucosylase hydrolase 8	AT1G11545-xyloglucan endotransglucosylase/hydrolase 8	High	0	0	0	0	0	0	0	0	0	0	0	0	0	0	1	1	0	1
MA_817408g0010	heat shock 70 kDa	AT1G16030-heat shock protein 70B	High	3	0	3	1	1	0	0	2	0	0	0	0	0	0	0	0	1	0
MA_8233995g0010	serine carboxypeptidase-like 26	AT2G35770-serine carboxypeptidase-like 28	High	0	0	0	0	0	1	0	0	1	0	0	0	0	0	1	0	1	1
MA_824288g0010	lipid-transfer DIR1	AT5G55460-Bifunctional inhibitor/lipid-transfer protein/seed storage 2S albumin superfamily protein	High	4	3	3	2	2	4	0	1	3	3	4	2	3	3	5	2	3	2		X			X
MA_826663g0010	aspartyl protease family 2-like		High	1	1	1	1	1	0	1	1	0	0	0	0	0	0	0	0	0	0
MA_827790g0010	endoglucanase 17	AT1G02800-cellulase 2	High	0	0	0	0	0	0	0	0	1	0	0	0	0	0	1	2	1	1
MA_8409826g0010	endoglucanase 17	AT1G02800-cellulase 2	High	0	0	0	0	0	0	0	0	1	0	0	0	0	0	1	2	1	1
MA_8516716g0010	reticuline oxidase	AT1G30760-FAD-binding Berberine family protein	High	0	0	0	0	0	1	0	0	2	0	0	0	0	0	0	1	2	2
MA_8764g0010	aldehyde oxidase GLOX	AT3G53950-glyoxal oxidase-related protein	High	0	4	3	7	1	8	2	4	2	2	0	0	0	0	1	0	1	0
MA_8765487g0010	Bifunctional inhibitor plant lipid transfer seed storage helical domain-containing	AT4G30880-Bifunctional inhibitor/lipid-transfer protein/seed storage 2S albumin superfamily protein	High	0	2	2	1	1	1	1	1	1	2	1	1	1	1	1	1	1	0
MA_8849269g0010	probable LRR receptor-like serine threonine- kinase At1g56140 isoform X2		High	2	0	0	0	0	2	0	0	1	1	1	1	1	2	1	1	1	1
MA_9108314g0010	polyubiquitin 11-like	AT4G02890-Ubiquitin family protein	High	0	0	0	1	0	3	0	0	0	1	0	1	0	0	0	1	0	0
MA_9129425g0010	ubiquitin-60S ribosomal L40	AT2G36170-60S ribosomal protein L40-1	High	0	0	0	1	0	3	0	0	0	1	0	1	0	0	0	1	0	0
MA_91956g0010	cationic peroxidase 1-like	AT5G58390-Peroxidase superfamily protein	High	0	0	0	0	0	0	0	0	0	0	0	1	1	1	0	0	0	0				X	X
MA_9263807g0010	CO(2)-response secreted protease	AT1G20150-Subtilisin-like serine endopeptidase family protein	High	0	0	0	0	0	1	0	0	1	1	0	0	0	0	0	3	1	0
MA_92663g0010	alpha-galactosidase-like isoform X1	AT5G08370-alpha-galactosidase 2	High	0	0	0	0	0	0	0	0	1	0	1	0	1	0	1	0	0	0
MA_9316459g0010	endonuclease 4-like	AT4G21585-endonuclease 4	High	0	1	0	0	0	2	0	3	4	3	4	3	2	1	3	3	3	2
MA_93486g0010	tubulin alpha-3 chain	AT5G19770-tubulin alpha-3	High	0	0	1	1	0	0	0	0	0	0	0	0	0	0	0	0	0	0		X			X
MA_93495g0010	polyubiquitin (ubq10)	AT4G05320-polyubiquitin 10	High	0	0	0	1	0	3	0	0	0	1	0	1	0	0	0	1	0	0
MA_9401507g0010	ubiquitin	AT1G65350-ubiquitin 13	High	0	0	0	1	0	3	0	0	0	1	0	1	0	0	0	1	0	0
MA_94077g0010	polyubiquitin (ubq10)	AT4G02890-Ubiquitin family protein	High	0	0	0	1	0	3	0	0	0	1	0	1	0	0	0	1	0	0
MA_9420337g0010	polyubiquitin 11	AT4G02890-Ubiquitin family protein	High	0	0	0	1	0	3	0	0	0	1	0	1	0	0	0	1	0	0
MA_94840g0010	uncharacterized protein LOC18442268 isoform X2	AT1G28530-deneddylase	High	0	0	0	0	0	0	0	0	0	0	0	0	3	0	0	2	0	0
MA_9571224g0010	lysosomal Pro-X carboxypeptidase	AT2G24280-alpha/beta-Hydrolases superfamily protein	High	0	0	1	0	0	0	0	1	0	0	0	1	0	0	0	0	0	0
MA_9582300g0010	lysosomal Pro-X carboxypeptidase-like	AT2G24280-alpha/beta-Hydrolases superfamily protein	High	0	0	0	0	0	1	0	0	2	0	0	0	0	0	0	0	1	0
MA_9603551g0010	cysteine-rich repeat secretory 38	AT3G22060-Receptor-like protein kinase-related family protein	High	0	0	0	0	0	0	0	0	0	0	0	0	0	1	0	0	1	1
MA_9805710g0010	L-ascorbate oxidase		High	2	2	2	2	1	6	2	1	5	4	1	0	0	0	2	5	4	1
MA_98378g0010	EXORDIUM-like 2	AT5G64260-EXORDIUM like 2	High	4	5	4	3	0	7	2	4	6	5	6	3	0	0	4	5	6	4	X				X
MA_99592g0010	ABA-responsive LEA		High	0	0	0	1	1	1	0	1	1	0	0	0	1	0	0	0	0	0
MA_9973625g0010	ASPARTIC PROTEASE IN GUARD CELL 1		High	0	3	4	4	0	3	0	4	3	1	1	1	1	1	1	1	2	1
MA_99945g0010	probable beta-D-xylosidase 5	AT3G19620-Glycosyl hydrolase family protein	High	1	1	2	0	0	0	0	0	0	2	2	1	1	0	0	1	0	1			X	X	X

## Sheet: S3B
Supplementary Table S3B. Proteins detected in the EDTA-extracted extracellular vesicle (EV) samples. Number of unique peptides identified in replicate samples "A" and "B". The EV proteins compared to the proteins in the EV-depleted, concentrated culture medium (see Supplementary Table S3D) are shown in the Venn diagram. Proteins detected with a Q-value <0.05 and FDR 1% using the Percolator node i…
Data obtained with nano-LC-Thermo Q-Exactive HF.				Lignin-forming conditions						Non-lignin-forming conditions
				EV 7 days		EV 10 days		EV 14 days		EV 7 days KI		EV 10 days KI		EV 14 days KI				Correlation with the core monolignol biosynthesis genes' (Jokipii-Lukkari et al. 2018, Plant Physiol. 176, 2851–2870) expression as analysed in Väisänen et al. (2020; J Exp Bot. 71, 6379-6395). Following datasets were used: Lignin-forming, tissue-cultured cells (Laitinen et al. 2017, Plant Physiol. 174, 1449-1475), ConGenIE data (Nystedt et al. 2013, Nature 497, 579), Norwood data (Jokipii-Luukka…
Gene ID	Annotation	Closest Arabidopsis homolog	Gene confidence level	A	B	A	B	A	B	A	B	A	B	A	B	Median of identified peptides per protein	Average abundancy	Tissue culture: all baits	Congenie: selected baits	Norwood: all baits	Ray-tracheid: selected baits	Correlation in any of the datasets
MA_102349g0010	beta-D-xylosidase 4	AT5G64570-beta-D-xylosidase 4	High	17	14	19	17	16	19	26	23	21	20	25	21	19.5	4.98734e+08
MA_10432685g0010	pectin acetylesterase 8-like	AT4G19420-Pectinacetylesterase family protein	High	9	9	12	10	9	12	13	11	11	11	12	12	11	1.05755e+08
MA_161013g0010	L-ascorbate oxidase homolog	AT1G76160-SKU5 similar 5	High	10	7	9	9	9	11	12	12	11	11	12	11	11	3.01915e+08
MA_467548g0010	PMR5	AT5G58600-Pmr5/Cas1p GDSL/SGNH-like acyl-esterase family protein (DUF828)	High	8	7	11	7	7	11	13	12	11	11	12	10	11	8.15558e+07		X			X
MA_42717g0010	endoglucanase 6	AT1G64390-glycosyl hydrolase 9C2	High	3	3	8	6	5	13	17	15	10	9	14	11	9.5	3.83083e+07
MA_10251013g0010	probable xyloglucan endotransglucosylase hydrolase B	AT5G13870-xyloglucan endotransglucosylase/hydrolase 5	High	9	6	10	4	7	9	14	11	12	10	11	10	10	5.90515e+07
MA_14445g0010	probable glucan 1,3-beta-glucosidase A		High	6	5	10	7	9	11	12	8	10	13	10	11	10	7.01656e+07
MA_3486g0010	peroxidase 72-like	AT5G66390-Peroxidase superfamily protein	High	10	8	7	6	6	9	11	12	8	9	9	8	8.5	3.7734e+07
MA_10436630g0010	pectin acetylesterase 6 isoform X3	AT3G05910-Pectinacetylesterase family protein	High	6	4	9	5	6	10	12	10	10	10	10	10	10	4.23415e+07	X				X
MA_77698g0010	heparanase 3	AT5G34940-glucuronidase 3	High	4	4	9	9	6	10	10	10	8	10	11	8	9	5.07209e+07
MA_104339g0010	probable polygalacturonase	AT4G23820-Pectin lyase-like superfamily protein	High	5	6	9	4	6	10	11	7	10	9	10	10	9	7.91721e+08
MA_10254g0020	L-ascorbate oxidase homolog	AT4G22010-SKU5 similar 4	High	4	4	12	5	6	12	9	6	6	6	12	11	6	7.2579e+07		X			X
MA_8764g0010	aldehyde oxidase GLOX	AT3G53950-glyoxal oxidase-related protein	High	3	4	11	7	6	10	7	7	7	7	11	10	7	5.51813e+07
MA_10436707g0010	alpha-xylosidase 1-like	AT1G68560-alpha-xylosidase 1	High	4	3	10	4	5	10	12	8	7	9	9	8	8	4.88052e+07
MA_11716g0010	glucan endo-1,3-beta-glucosidase	AT5G24318-O-Glycosyl hydrolases family 17 protein	High	4	3	9	6	6	11	7	8	8	7	11	8	7.5	2.08142e+07
MA_158988g0010	endonuclease 4-like	AT4G21585-endonuclease 4	High	5	7	7	8	7	8	10	8	7	7	7	5	7	6.84951e+07
MA_98378g0010	EXORDIUM-like 2	AT5G64260-EXORDIUM like 2	High	6	4	8	7	7	8	8	7	8	8	8	7	7.5	6.4634e+07	X				X
MA_10196428g0010	L-ascorbate oxidase homolog		High	5	3	8	6	7	8	9	8	8	7	8	8	8	4.7258e+07
MA_342462g0010	thaumatin 1b	AT1G18250-Pathogenesis-related thaumatin superfamily protein	High	9	6	5	5	3	7	8	9	5	8	8	7	7	4.98783e+07
MA_9973625g0010	ASPARTIC PROTEASE IN GUARD CELL 1		High	2	1	10	6	11	9	6	4	7	5	8	6	6	1.65471e+07
MA_10313114g0010	basic endochitinase	AT3G12500-basic chitinase	High	4	5	6	6	5	7	10	6	5	8	4	7	6	2.95001e+07
MA_119222g0010	GDSL esterase lipase At5g55050-like	AT5G55050-GDSL-like Lipase/Acylhydrolase superfamily protein	High	2	3	8	3	4	7	8	6	5	7	8	8	6.5	1.79261e+07
MA_467939g0010	expansin-like A2	AT4G38400-expansin-like A2	High	4	4	5	5	4	5	8	7	6	8	7	6	5.5	4.30513e+07
MA_10293g0010	aspartyl protease family 2	AT3G25700-Eukaryotic aspartyl protease family protein	High	2	2	7	4	0	6	9	8	8	7	7	5	6.5	1.64055e+07
MA_10430613g0010	Plant peroxidase	AT1G71695-Peroxidase superfamily protein	High	1	2	4	3	4	8	9	7	5	9	8	5	5	9.32521e+06
MA_197097g0010	EXORDIUM-like 2	AT5G64260-EXORDIUM like 2	High	4	0	7	6	6	7	6	6	5	6	6	6	6	2.0207e+07
MA_119796g0010	peroxidase 73-like	AT4G37530-Peroxidase superfamily protein	High	3	1	8	5	3	7	8	8	4	4	7	6	5.5	6.84006e+06
MA_140124g0010	Beta-xylosidase alpha-L-arabinofuranosidase 2	AT5G64570-beta-D-xylosidase 4	High	2	1	7	2	1	2	9	5	6	9	13	7	5.5	1.91169e+08	X	X			X
MA_34216g0010	glycerophosphodiester phosphodiesterase GDPDL3-like	AT5G55480-SHV3-like 1	High	3	3	8	4	4	6	10	9	3	4	5	5	4.5	9.87995e+06
MA_20853g0010	probable pectinesterase 53	AT5G19730-Pectin lyase-like superfamily protein	High	3	1	9	3	3	9	5	4	8	6	6	6	5.5	7.30002e+06	X	X			X
MA_3303g0010	pectin acetylesterase 8-like	AT5G23870-Pectinacetylesterase family protein	High	0	0	7	4	8	12	7	3	3	4	10	5	4.5	6.78322e+06
MA_67291g0010	laccase	AT5G05390-laccase 12	High	2	0	6	3	2	2	11	8	12	7	7	3	4.5	1.68001e+07	X				X
MA_216772g0010	G-type lectin S-receptor-like serine threonine- kinase SD2-5	AT1G78830-Curculin-like (mannose-binding) lectin family protein	High	3	0	6	4	5	5	8	7	6	5	7	6	5.5	2.64149e+07
MA_215978g0010	probable aspartyl protease At4g16563	AT3G52500-Eukaryotic aspartyl protease family protein	High	5	3	5	1	2	6	9	7	6	6	5	4	5	9.85117e+06
MA_39151g0010	beta-xylosidase alpha-L-arabinofuranosidase 2-like	AT5G64570-beta-D-xylosidase 4	High	0	1	8	2	1	9	10	4	4	5	10	3	4	5.76499e+06		X			X
MA_10428400g0010	Beta-galactosidase 8		High	4	0	6	3	5	6	5	9	4	5	5	4	5	3.35994e+07	X				X
MA_10436580g0020	purple acid phosphatase 22-like	AT3G20500-purple acid phosphatase 18	High	6	2	6	5	4	6	6	5	3	4	4	4	4.5	1.37941e+07		X			X
MA_54403g0020	alpha-galactosidase-like	AT5G08370-alpha-galactosidase 2	High	2	1	9	4	2	4	6	5	3	9	7	3	4	3.99898e+06	X	X			X
MA_770477g0010	DUF642 domain-containing	AT5G25460-transmembrane protein, putative (Protein of unknown function, DUF642)	High	5	2	5	4	3	4	7	6	4	6	5	4	4.5	5.34576e+07
MA_10433300g0010	subtilisin-like protease	AT2G19170-subtilisin-like serine protease 3	High	1	1	6	5	6	9	4	3	3	3	8	5	4.5	6.80373e+06		X			X
MA_62865g0010	probable pectinesterase 15	AT2G36710-Pectin lyase-like superfamily protein	High	1	3	7	3	3	8	4	1	7	4	7	6	4	1.52054e+07		X			X
MA_10432213g0010	21 kDa -like	AT2G01610-Plant invertase/pectin methylesterase inhibitor superfamily protein	High	4	3	4	3	4	5	5	5	6	5	5	4	4.5	5.57926e+07
MA_110832g0010	monocopper oxidase SKU5	AT4G12420-Cupredoxin superfamily protein	High	1	1	8	4	1	6	8	5	5	3	7	4	4.5	9.45117e+06
MA_10426168g0010	Plant peroxidase	AT5G17820-Peroxidase superfamily protein	High	1	1	8	1	1	4	6	6	7	5	6	6	5.5	3.3554e+06
MA_10436451g0020	probable polygalacturonase	AT4G23500-Pectin lyase-like superfamily protein	High	4	3	4	2	4	5	7	3	6	5	5	4	4	7.19518e+07				X	X
MA_4992g0010	serine carboxypeptidase-like 45	AT2G33530-serine carboxypeptidase-like 46	High	4	2	5	2	3	5	6	6	5	4	4	5	4.5	2.19079e+07
MA_105240g0010	aspartic ase nepenthesin-1	AT2G03200-Eukaryotic aspartyl protease family protein	High	0	1	6	2	1	9	6	4	4	5	6	5	4.5	1.08808e+07	X				X
MA_216572g0010	endoglucanase 3	AT1G02800-cellulase 2	High	0	0	3	0	0	2	9	4	9	8	9	5	3.5	1.01305e+07		X			X
MA_6618g0020	PREDICTED: uncharacterized protein LOC104607157	AT2G47010-calcium/calcium/calmodulin-dependent Serine/Threonine-kinase	High	2	1	5	1	1	7	6	4	6	6	6	3	4.5	3.93951e+06	X				X
MA_8038g0010	glucan endo-1,3-beta-glucosidase 12-like	AT5G24318-O-Glycosyl hydrolases family 17 protein	High	2	2	5	2	4	3	6	7	3	5	6	3	3.5	8.16041e+06		X			X
MA_10427427g0010	beta-galactosidase 5-like	AT3G13750-beta galactosidase 1	High	0	0	7	2	6	7	5	3	1	3	9	4	3.5	4.20212e+06
MA_10432952g0010	serine carboxypeptidase-like 42	AT5G42240-serine carboxypeptidase-like 42	High	4	2	5	1	3	5	5	5	5	5	3	3	4.5	1.28357e+07	X				X
MA_5372344g0010	alpha-xylosidase 1-like		High	3	3	4	2	2	4	5	4	4	3	5	4	4	2.39803e+07
MA_5971026g0020	GDSL esterase lipase At5g03610-like	AT3G09930-GDSL-like Lipase/Acylhydrolase superfamily protein	High	3	2	4	2	2	4	5	5	5	4	3	4	4	1.53988e+07
MA_811078g0010	laccase	AT2G40370-laccase 5	High	1	0	4	3	1	2	5	5	5	7	5	5	4.5	2.26259e+07
MA_124661g0010	acidic mammalian chitinase	AT4G19810-Glycosyl hydrolase family protein with chitinase insertion domain-containing protein	High	3	0	5	5	2	5	5	2	3	3	6	3	3	1.28465e+07
MA_2704g0010	basic 7S globulin-like	AT1G03220-Eukaryotic aspartyl protease family protein	High	3	4	4	2	2	3	4	4	4	4	4	4	4	3.06384e+07	X				X
MA_30833g0010	alpha-amylase isozyme 3D-like	AT4G25000-alpha-amylase-like protein	High	2	2	3	2	3	5	5	3	3	5	5	4	3	1.04237e+07
MA_10428395g0010	bark storage A	AT4G24340-Phosphorylase superfamily protein	High	1	0	3	2	0	3	7	5	4	7	3	5	3	6.77655e+06	X	X			X
MA_10427957g0010	aspartyl protease family 2-like		High	3	2	3	2	3	4	4	4	3	3	4	4	3	2.93802e+08
MA_241180g0010	heme-binding 2	AT1G17100-SOUL heme-binding family protein	High	1	1	4	2	1	5	8	2	7	4	2	2	2	4.77997e+06
MA_162773g0010	reticuline oxidase-like	AT4G20860-FAD-binding Berberine family protein	High	3	1	3	3	2	3	5	3	4	4	4	3	3	1.59758e+07
MA_185360g0010	cationic peroxidase 1	AT5G05340-Peroxidase superfamily protein	High	4	1	5	2	2	2	4	5	3	5	2	3	3	2.40937e+07		X			X
MA_54974g0010	probable pectinesterase pectinesterase inhibitor 51	AT5G09760-Plant invertase/pectin methylesterase inhibitor superfamily	High	1	2	6	2	2	9	2	3	3	2	4	2	2	1.22227e+07
MA_7188g0010	leucine-rich repeat extensin 4	AT1G12040-leucine-rich repeat/extensin 1	High	3	1	5	2	3	3	3	3	5	3	3	3	3	1.00615e+07
MA_99945g0010	probable beta-D-xylosidase 5	AT3G19620-Glycosyl hydrolase family protein	High	0	0	8	0	0	0	4	6	2	7	5	5	3	2.44757e+06			X	X	X
MA_10427033g0010	laccase 12	AT5G05390-laccase 12	High	1	1	4	3	1	3	5	5	3	4	3	3	3	3.29908e+07	X				X
MA_10436904g0010	CO(2)-response secreted protease	AT1G20160-Subtilisin-like serine endopeptidase family protein	High	3	0	3	3	4	3	5	2	2	3	5	3	3	1.49212e+07	X				X
MA_11792g0020	(R)-mandelonitrile lyase-like	AT1G73050-Glucose-methanol-choline (GMC) oxidoreductase family protein	High	0	0	3	2	2	3	10	3	2	7	3	1	2.5	3.6123e+06	X				X
MA_5701g0010	trichome birefringence-like 36	AT3G54260-TRICHOME BIREFRINGENCE-LIKE 36	High	0	0	6	1	1	3	2	4	4	4	5	6	3.5	1.22511e+07		X			X
MA_824288g0010	lipid-transfer DIR1	AT5G55460-Bifunctional inhibitor/lipid-transfer protein/seed storage 2S albumin superfamily protein	High	3	2	3	3	3	4	3	3	3	3	3	3	3	6.24582e+07		X			X
MA_100985g0010	leucine-rich repeat extensin 4	AT4G13340-Leucine-rich repeat (LRR) family protein	High	1	0	3	1	0	5	8	4	5	3	3	2	3	3.5238e+06
MA_10430979g0010	beta-galactosidase 8	AT2G28470-beta-galactosidase 8	High	0	0	5	2	2	3	5	2	3	3	6	4	3	6.1866e+06	X				X
MA_118630g0010	early nodulin 1		High	0	0	4	3	3	3	4	4	3	4	4	3	3	1.08777e+07
MA_333359g0010	aspartyl protease family At5g10770-like	AT5G10770-Eukaryotic aspartyl protease family protein	High	1	1	4	4	3	4	4	2	3	2	3	4	3	6.9177e+06
MA_96852g0010	alpha-galactosidase	AT5G08380-alpha-galactosidase 1	High	3	1	7	2	3	6	2	2	2	4	1	2	2	2.35446e+06
MA_10247978g0010	glycosyl hydrolase		High	0	0	2	1	4	7	4	2	3	3	5	3	3	8.40975e+06				X	X
MA_10427897g0010	expansin-B3-like	AT4G28250-expansin B3	High	2	0	3	2	2	3	6	3	3	3	5	2	3	7.21432e+06
MA_123133g0010	subtilisin-like protease	AT5G67360-Subtilase family protein	High	0	1	7	2	3	5	3	2	2	3	3	3	3	3.1549e+06
MA_19105g0030	probable aspartyl protease At4g16563	AT3G52500-Eukaryotic aspartyl protease family protein	High	1	2	2	0	1	2	8	4	4	5	4	1	2	3.79081e+06
MA_10432489g0010	DUF642 domain-containing	AT4G32460-choice-of-anchor C domain protein, putative (Protein of unknown function, DUF642)	High	2	2	2	2	2	4	4	4	3	3	2	3	2.5	3.56275e+07
MA_1489g0010	defensin 4	AT2G02120-Scorpion toxin-like knottin superfamily protein	High	2	2	2	2	3	2	3	4	3	4	3	3	3	5.01577e+08
MA_43044g0010	cysteine protease	AT2G40880-cystatin A	High	3	1	3	1	2	3	4	4	3	3	3	3	3	1.13738e+07
MA_10425823g0010	expansin A4	AT2G39700-expansin A4	High	3	1	3	2	2	2	4	3	4	2	3	2	2.5	5.44388e+07		X			X
MA_10430929g0010	peroxidase	AT5G05340-Peroxidase superfamily protein	High	4	2	3	2	1	3	3	4	1	3	2	3	3	1.01509e+07		X			X
MA_10426833g0010	basic 7S globulin-like	AT1G03220-Eukaryotic aspartyl protease family protein	High	2	1	4	2	0	2	5	3	3	2	3	3	2.5	6.61261e+06	X				X
MA_10433117g0010	auxin induced cell wall		High	0	0	3	2	3	5	3	2	1	2	5	4	2.5	2.90991e+06
MA_19860g0010		AT5G02490-Heat shock protein 70 (Hsp 70) family protein	High	2	1	1	1	0	2	6	2	7	5	0	3	2	1.19669e+06
MA_614767g0010	probable pectate lyase 8		High	1	1	4	1	1	4	3	3	3	4	2	3	3	7.84487e+06
MA_10430460g0010	probable pectinesterase pectinesterase inhibitor 51	AT5G09760-Plant invertase/pectin methylesterase inhibitor superfamily	High	0	0	4	0	1	1	5	1	3	5	5	4	2	1.2078e+06
MA_10436580g0010	purple acid phosphatase 22-like	AT3G52820-purple acid phosphatase 22	High	0	0	4	0	2	4	3	2	3	4	4	3	3	3.55578e+07
MA_18245g0010	subtilisin-like protease	AT3G14240-Subtilase family protein	High	2	1	5	1	0	3	3	3	4	3	2	2	2.5	3.61957e+06		X			X
MA_434977g0010	elongation factor 1-alpha-like	AT1G07920-GTP binding Elongation factor Tu family protein	High	2	2	2	2	1	4	3	3	4	4	2	0	2	3.21364e+06
MA_8921185g0010	basic endochitinase	AT3G12500-basic chitinase	High	2	2	2	2	2	2	3	3	3	3	2	3	2	6.53877e+07	X				X
MA_10427514g0010	class IV chitinase	AT2G43590-Chitinase family protein	High	2	2	4	2	2	2	4	4	1	2	2	1	2	2.20008e+07	X				X
MA_208475g0010	laccase-12-like isoform X1	AT5G05390-laccase 12	High	2	1	3	2	0	3	4	3	3	2	2	2	2	6.83353e+06		X			X
MA_96120g0010	serine carboxypeptidase-like 35	AT5G23210-serine carboxypeptidase-like 34	High	1	1	3	2	1	3	5	4	1	3	1	2	2	5.26986e+06
MA_10426907g0010	aspartic ase nepenthesin-1-like	AT3G54400-Eukaryotic aspartyl protease family protein	High	0	0	4	0	3	3	3	2	3	2	3	3	3	3.16801e+06
MA_655783g0010	Allergen Act d 3	AT5G25460-transmembrane protein, putative (Protein of unknown function, DUF642)	High	2	2	2	2	1	2	2	2	3	3	3	2	2	8.56789e+06
MA_270265g0010	germin subfamily 1 member 1	AT1G10460-germin-like protein 7	High	0	0	2	0	1	4	5	2	2	3	3	3	2	2.68128e+06
MA_476625g0010	probable pectate lyase 5		High	1	2	3	2	2	3	1	2	1	1	3	4	2	1.43148e+07		X			X
MA_101764g0010	polygalacturonase At1g48100-like	AT1G48100-Pectin lyase-like superfamily protein	High	2	1	3	0	1	3	4	2	3	2	2	1	2	3.19569e+06	X	X			X
MA_259175g0010	aldose 1-epimerase		High	2	0	0	0	0	5	4	2	0	4	4	3	2	5.35035e+06
MA_4535g0010	beta-glucosidase 40	AT1G26560-beta glucosidase 40	High	0	0	2	1	1	7	4	1	1	2	4	1	1	2.50172e+06
MA_5314078g0010	aspartyl protease family 2	AT1G01300-Eukaryotic aspartyl protease family protein	High	2	2	2	2	2	2	2	2	2	2	2	2	2	2.31563e+08
MA_56211g0010	Beta-glucosidase 3B		High	2	1	2	1	0	0	7	4	3	3	0	1	1.5	3.53491e+06	X				X
MA_10430703g0010	probable xyloglucan endotransglucosylase hydrolase 23	AT4G25810-xyloglucan endotransglycosylase 6	High	2	0	3	0	1	1	4	2	3	2	2	3	2	2.95015e+06
MA_10430990g0010	uncharacterized GPI-anchored At1g61900-like isoform X1	AT1G61900-hypothetical protein	High	0	1	3	2	3	4	2	1	1	1	3	2	2	1.65138e+06		X			X
MA_10436440g0010	lysM domain-containing GPI-anchored 1	AT1G21880-lysm domain GPI-anchored protein 1 precursor	High	0	0	5	1	3	6	2	0	0	0	4	2	1.5	998033
MA_39487g0010	probable xyloglucan endotransglucosylase hydrolase 23	AT4G14130-xyloglucan endotransglucosylase/hydrolase 15	High	0	0	0	0	0	3	5	1	4	2	6	2	1.5	3.94095e+06
MA_489467g0010	glycoside hydrolase family 71		High	0	0	3	0	0	0	6	6	1	5	1	1	1	1.96223e+06	X				X
MA_94070g0010	EXORDIUM-like 2	AT5G64260-EXORDIUM like 2	High	0	1	3	1	0	1	5	4	1	5	2	0	1	3.24863e+06	X				X
MA_10090g0010	5-methyltetrahydropteroyltriglutamate--homocysteine methyltransferase 2	AT5G17920-Cobalamin-independent synthase family protein	High	1	1	4	0	0	4	3	3	1	4	0	1	1	1.13214e+06	X	X	X	X	X
MA_10433429g0010	serine carboxypeptidase-like 42	AT5G42240-serine carboxypeptidase-like 42	High	1	1	2	0	1	2	3	2	3	3	3	1	2	2.98362e+06	X				X
MA_138441g0010	triacylglycerol lipase 1	AT2G15230-lipase 1	High	1	0	5	0	1	5	4	1	1	1	1	2	1	1.67954e+06
MA_18275g0010	probable LRR receptor-like serine threonine- kinase At1g56140 isoform X2	AT1G56145-Leucine-rich repeat transmembrane protein kinase	High	0	0	3	0	0	0	5	5	0	3	4	2	1	4.63411e+06
MA_30833g0020	alpha-amylase isozyme 3D-like	AT4G25000-alpha-amylase-like protein	High	0	0	3	0	0	1	7	2	1	2	5	1	1	2.24526e+06	X				X
MA_8516716g0010	reticuline oxidase	AT1G30760-FAD-binding Berberine family protein	High	0	0	1	2	0	3	4	2	2	2	4	2	2	6.32277e+06
MA_217446g0010	non-specific phospholipase C2	AT2G26870-non-specific phospholipase C2	High	0	0	4	1	0	4	2	2	2	2	2	2	2	897917
MA_255g0010	Adenosine kinase 2	AT5G03300-adenosine kinase 2	High	2	2	2	1	0	3	5	1	2	2	0	1	2	1.54779e+06	X	X	X	X	X
MA_69667g0010	peptidyl-prolyl cis-trans isomerase		High	1	0	1	0	1	2	4	3	4	4	1	0	1	1.16171e+06
MA_92857g0020	ADP-ribosylation factor 2		High	0	1	3	1	0	3	4	3	2	3	0	1	1.5	1.36298e+06		X			X
MA_10430728g0010	lysosomal Pro-X carboxypeptidase-like	AT5G22860-Serine carboxypeptidase S28 family protein	High	3	2	2	2	2	2	2	2	0	1	1	1	2	5.98519e+06
MA_17339g0040	glucan endo-1,3-beta-glucosidase 8-like	AT2G19440-O-Glycosyl hydrolases family 17 protein	High	0	1	2	0	0	2	8	3	0	4	0	0	0.5	1.61216e+06
MA_188576g0010	non-specific lipid-transfer 4	AT2G37870-Bifunctional inhibitor/lipid-transfer protein/seed storage 2S albumin superfamily protein	High	1	0	3	0	1	0	2	2	3	4	2	2	2	1.91349e+06
MA_207021g0010	cationic peroxidase 1-like	AT5G05340-Peroxidase superfamily protein	High	2	1	2	2	0	0	3	3	2	3	1	1	2	8.82923e+06
MA_217488g0010	beta-galactosidase 8		High	0	0	2	0	0	4	2	0	1	2	7	2	1.5	1.5182e+06	X	X			X
MA_51464g0010	pectinesterase-like	AT4G02330-Plant invertase/pectin methylesterase inhibitor superfamily	High	1	1	2	2	0	0	3	3	2	2	2	2	2	2.07696e+07	X				X
MA_66201g0010	peroxidase 12	AT1G71695-Peroxidase superfamily protein	High	0	0	2	0	1	0	4	5	1	5	0	2	1	2.20888e+06	X				X
MA_7544918g0010	class IV chitinase	AT2G43590-Chitinase family protein	High	2	0	2	2	2	0	2	2	2	2	2	2	2	3.40327e+06
MA_75919g0010	probable xyloglucan endotransglucosylase hydrolase 32	AT2G36870-xyloglucan endotransglucosylase/hydrolase 32	High	0	0	4	0	0	2	4	3	4	0	1	2	1.5	2.57602e+06	X				X
MA_955078g0010	mannan endo-1,4-beta-mannosidase 7	AT5G66460-Glycosyl hydrolase superfamily protein	High	1	1	1	1	2	2	2	1	4	1	2	2	1.5	627051	X				X
MA_10429401g0010	glucan endo-1,3-beta-glucosidase 12	AT2G05790-O-Glycosyl hydrolases family 17 protein	High	0	0	4	1	2	3	1	1	2	1	2	2	1.5	1.47567e+06
MA_10432995g0010	probable inactive purple acid phosphatase 29	AT5G63140-purple acid phosphatase 29	High	0	1	3	1	1	1	2	2	2	2	2	2	2	8.85226e+06
MA_41268g0010	HOTHEAD-like isoform X1	AT1G12570-Glucose-methanol-choline (GMC) oxidoreductase family protein	High	0	0	3	0	3	6	0	0	3	2	1	1	1	687207		X			X
MA_5403533g0010	EXORDIUM-like 2	AT5G51550-EXORDIUM like 3	High	2	0	3	0	1	2	2	2	1	1	2	3	2	5.33981e+06	X				X
MA_8727806g0010	lysosomal Pro-X carboxypeptidase-like	AT2G24280-alpha/beta-Hydrolases superfamily protein	High	1	1	1	0	1	3	3	1	3	2	3	0	1	1.07616e+06
MA_10433896g0010	cysteine-rich repeat secretory 15	AT5G37660-plasmodesmata-located protein 7	High	0	0	0	0	0	3	5	3	1	2	2	2	1.5	753440
MA_15755g0030	aspartic ase nepenthesin-1	AT2G03200-Eukaryotic aspartyl protease family protein	High	0	0	4	2	1	2	2	2	2	2	1	0	2	511528
MA_189329g0010	trichome birefringence-like 36	AT3G54260-TRICHOME BIREFRINGENCE-LIKE 36	High	0	0	5	0	0	0	3	5	2	1	0	2	0.5	1.38596e+06
MA_8033g0010	beta-glucosidase 44-like	AT3G18080-B-S glucosidase 44	High	0	0	1	0	0	0	3	2	3	2	4	3	1.5	3.98316e+06
MA_9805710g0010	L-ascorbate oxidase		High	2	1	2	2	2	1	1	1	1	2	2	1	1.5	1.59069e+07
MA_10426822g0020	probable pectate lyase 18	AT1G67750-Pectate lyase family protein	High	1	1	3	1	1	1	1	2	2	2	0	2	1	1.18173e+07
MA_10430095g0010	endoglucanase 17-like	AT1G70710-glycosyl hydrolase 9B1	High	0	0	1	0	0	2	1	0	2	4	4	3	1	1.20498e+06
MA_12471g0010	aspartic ase 1 isoform X2	AT5G10080-Eukaryotic aspartyl protease family protein	High	0	0	2	0	0	2	5	0	2	3	3	0	1	1.43602e+06		X	X	X	X
MA_132614g0010	plant defensin SPI1B	AT2G02120-Scorpion toxin-like knottin superfamily protein	High	1	0	2	0	0	2	2	2	2	2	2	2	2	9.3301e+06
MA_4040g0010	polyubiquitin 3-like isoform X3	AT4G05320-polyubiquitin 10	High	2	1	2	2	1	1	1	2	1	2	2	0	1.5	3.34036e+06
MA_495624g0010	probable pectinesterase pectinesterase inhibitor 51	AT5G09760-Plant invertase/pectin methylesterase inhibitor superfamily	High	2	2	1	2	2	2	1	1	1	1	1	1	1	3.83875e+06
MA_648065g0010	multicopper oxidase LPR1-like	AT1G23010-Cupredoxin superfamily protein	High	1	0	2	0	1	1	4	1	1	3	2	1	1	1.37673e+06
MA_7597689g0010	aspartyl protease family At5g10770-like		High	0	0	2	0	2	2	2	2	1	2	2	2	2	4.30505e+06
MA_8765487g0010	Bifunctional inhibitor plant lipid transfer seed storage helical domain-containing	AT4G30880-Bifunctional inhibitor/lipid-transfer protein/seed storage 2S albumin superfamily protein	High	0	0	2	1	1	2	2	1	1	2	3	2	1.5	1.27258e+06
MA_93495g0010	polyubiquitin (ubq10)	AT4G05320-polyubiquitin 10	High	2	1	2	0	2	0	1	1	0	1	2	5	1	2.33207e+06
MA_10429691g0010	Purple acid phosphatase	AT2G16430-purple acid phosphatase 10	High	1	0	2	0	0	2	4	2	2	2	1	0	1.5	2.5923e+06	X				X
MA_10430383g0010	multicopper oxidase LPR1-like	AT1G23010-Cupredoxin superfamily protein	High	0	0	2	0	1	4	4	0	0	1	2	2	1	1.34022e+06
MA_10434223g0010	thioredoxin H1-like	AT3G51030-thioredoxin H-type 1	High	2	0	1	1	0	2	1	2	2	1	2	2	1.5	3.92909e+06	X				X
MA_132199g0010	thaumatin 1b	AT4G38660-Pathogenesis-related thaumatin superfamily protein	High	1	1	1	2	1	2	1	1	0	1	3	2	1	6.81833e+06
MA_15760g0010		AT1G11430-plastid developmental protein DAG	High	2	1	0	0	0	2	2	2	3	2	1	1	1.5	1.03015e+06
MA_28575g0010	probable pectinesterase 68	AT5G47500-Pectin lyase-like superfamily protein	High	2	0	2	0	0	2	3	1	0	2	2	2	2	1.82858e+06		X			X
MA_41345g0010	beta-glucosidase 3B-like isoform X1	AT5G20950-Glycosyl hydrolase family protein	High	0	0	1	1	1	3	2	1	1	2	3	1	1	3.46763e+06
MA_43865g0010	temperature-induced lipocalin	AT5G58070-temperature-induced lipocalin	High	1	0	1	2	1	2	1	1	2	1	2	2	1	1.31145e+06
MA_479818g0010	probable glucan 1,3-beta-glucosidase A		High	0	0	1	0	0	1	3	2	3	2	3	1	1	1.85453e+06
MA_10431579g0010	pollen allergen	AT1G23460-Pectin lyase-like superfamily protein	High	0	1	2	1	1	2	1	1	2	1	2	1	1	1.94109e+06
MA_10432865g0020	peroxidase 12	AT1G71695-Peroxidase superfamily protein	High	2	3	0	0	0	2	3	0	0	0	3	2	1	3.07562e+06	X	X			X
MA_10436612g0010	wall-associated receptor kinase-like 20	AT1G10380-Putative membrane lipoprotein	High	0	0	2	0	0	3	3	0	1	2	2	2	1.5	598939		X			X
MA_110954g0010	EXORDIUM-like 3	AT5G51550-EXORDIUM like 3	High	1	0	2	0	1	0	3	2	0	2	2	2	1.5	993642
MA_1964g0010	actin	AT5G09810-actin 7	High	0	0	0	0	0	3	4	0	5	3	0	0	0	2.39144e+06
MA_4224g0010	unknown	AT5G19860-transmembrane protein, putative (Protein of unknown function, DUF538)	High	0	0	2	0	0	2	0	2	2	2	3	2	2	3.48196e+06
MA_502530g0010	cationic peroxidase 1-like	AT5G05340-Peroxidase superfamily protein	High	1	0	0	0	1	0	3	2	0	3	3	2	1	1.32998e+06	X				X
MA_5320g0010	DEF1_PINSY ame: Full=Defensin-1 Flags: Precursor	AT2G02120-Scorpion toxin-like knottin superfamily protein	High	1	1	1	1	0	1	2	2	2	2	1	1	1	1.88645e+07
MA_77922g0010	probable beta-D-xylosidase 2	AT5G64570-beta-D-xylosidase 4	High	1	1	1	1	1	1	2	1	2	2	0	2	1	6.67244e+07
MA_100296g0010		AT5G46700-Tetraspanin family protein	High	1	0	2	0	0	2	1	3	2	1	1	1	1	1.83498e+06
MA_10429012g0010	Peroxidase 67	AT5G05340-Peroxidase superfamily protein	High	0	0	0	0	2	2	2	1	0	2	4	1	1	1.33319e+06
MA_10432496g0010	NDR1 HIN1 12	AT3G11660-NDR1/HIN1-like 1	High	1	1	1	0	1	2	2	1	2	1	1	1	1	2.0709e+06		X			X
MA_113484g0010	bark storage A	AT4G28940-Phosphorylase superfamily protein	High	2	2	1	0	0	1	2	1	1	1	2	1	1	1.18347e+06	X			X	X
MA_159011g0010	PI-PLC X domain-containing At5g67130	AT1G49740-PLC-like phosphodiesterases superfamily protein	High	0	0	1	1	1	2	2	1	1	3	2	0	1	386443
MA_16624g0010	monodehydroascorbate reductase	AT5G03630-Pyridine nucleotide-disulfide oxidoreductase family protein	High	2	0	0	0	0	3	4	1	1	3	0	0	0.5	641106	X				X
MA_31368g0010	probable trehalase	AT4G24040-trehalase 1	High	0	0	1	0	0	2	2	1	2	2	2	2	1.5	2.93745e+06
MA_75826g0010			High	0	0	1	0	0	2	2	1	2	2	2	2	1.5	1.09638e+06
MA_913013g0020	peptidyl-prolyl cis-trans isomerase	AT2G21130-Cyclophilin-like peptidyl-prolyl cis-trans isomerase family protein	High	0	0	1	0	0	2	3	2	3	3	0	0	0.5	663365
MA_10429607g0010	probable xyloglucan endotransglucosylase hydrolase 23		High	0	1	1	1	1	0	3	2	2	2	0	0	1	1.1036e+06
MA_10435867g0010	alcohol	AT1G77120-alcohol dehydrogenase 1	High	2	1	1	0	0	1	3	2	2	1	0	0	1	820531	X				X
MA_136684g0010	EXORDIUM-like 2	AT5G64260-EXORDIUM like 2	High	2	0	0	1	1	1	3	1	2	0	1	1	1	1.02187e+06
MA_183305g0010	peroxidase 56-like	AT5G15180-Peroxidase superfamily protein	High	0	0	1	2	2	2	1	1	1	1	1	1	1	880082
MA_6505g0010	thaumatin	AT4G11650-osmotin 34	High	0	0	3	0	1	1	0	3	0	2	1	2	1	1.09775e+06	X				X
MA_80193g0010	chemocyanin precursor	AT2G02850-plantacyanin	High	1	1	1	2	2	1	1	1	0	1	1	1	1	2.39605e+06				X	X
MA_900643g0010	leucine-rich repeat extensin 4		High	0	0	1	0	0	1	4	1	3	2	1	0	1	1.29933e+06	X				X
MA_10197506g0010	defensin	AT1G61070-low-molecular-weight cysteine-rich 66	High	1	1	1	1	1	1	1	1	1	1	1	1	1	1.46579e+06
MA_10222942g0010	phospholipase A2-alpha	AT2G06925-Phospholipase A2 family protein	High	1	1	1	1	1	1	1	1	1	1	1	1	1	1.9339e+06		X		X	X
MA_10298g0010	gibberellin-regulated 12-like	AT3G02885-GAST1 protein homolog 5	High	1	1	1	1	1	1	1	1	1	1	1	1	1	3.53595e+06
MA_10430027g0010	glutathione peroxidase	AT4G11600-glutathione peroxidase 6	High	0	0	2	0	1	1	2	0	2	2	1	1	1	1.26856e+06
MA_10431297g0020	prolyl endopeptidase-like	AT1G76140-Prolyl oligopeptidase family protein	High	1	1	1	1	1	1	1	1	1	1	1	1	1	2.7211e+08
MA_10434174g0010	pathogenesis-related PR-4-like	AT3G04720-pathogenesis-related 4	High	0	0	3	0	0	0	1	2	0	3	0	3	0	692844
MA_10435887g0040		AT1G65930-cytosolic NADP+-dependent isocitrate dehydrogenase	High	1	1	1	0	0	2	3	1	2	1	0	0	1	309257	X				X
MA_127096g0010	serine carboxypeptidase-like 45	AT1G28110-serine carboxypeptidase-like 45	High	1	1	1	1	1	1	1	1	1	1	1	1	1	3.95474e+06
MA_130810g0010	sugar transport 13	AT5G26340-Major facilitator superfamily protein	High	0	0	0	0	0	1	2	1	3	2	2	1	1	588825
MA_192698g0010	laccase 12	AT5G05390-laccase 12	High	1	1	1	1	1	1	1	1	1	1	1	1	1	9.08153e+06	X				X
MA_35233g0010	cysteine-rich repeat secretory 55	AT3G22060-Receptor-like protein kinase-related family protein	High	0	0	2	2	1	1	1	2	0	1	2	0	1	816244
MA_43229g0010	beta- insoluble isoenzyme CWINV1 isoform X1	AT3G13790-Glycosyl hydrolases family 32 protein	High	0	0	0	0	0	1	3	2	0	1	4	1	0.5	951581	X				X
MA_504598g0010	21 kDa -like	AT1G62770-Plant invertase/pectin methylesterase inhibitor superfamily protein	High	0	0	1	0	0	1	2	2	2	2	1	1	1	1.16976e+06
MA_51087g0010	aspartyl protease family 2	AT3G25700-Eukaryotic aspartyl protease family protein	High	0	0	1	0	2	1	1	1	1	1	2	2	1	400197
MA_566096g0010	kDa proline-rich -like	AT1G62500-Bifunctional inhibitor/lipid-transfer protein/seed storage 2S albumin superfamily protein	High	1	1	1	1	1	1	1	1	1	1	1	1	1	1.26239e+08		X			X
MA_67006g0010	glucan endo-1,3-beta-glucosidase 7	AT2G16230-O-Glycosyl hydrolases family 17 protein	High	0	0	2	0	0	0	1	1	0	2	3	3	0.5	1.01044e+06
MA_6711351g0010	21 kDa -like	AT1G62760-Plant invertase/pectin methylesterase inhibitor superfamily protein	High	1	1	1	1	1	1	1	1	1	1	1	1	1	1.15278e+07
MA_68362g0010	probable pectinesterase pectinesterase inhibitor 51	AT5G09760-Plant invertase/pectin methylesterase inhibitor superfamily	High	0	0	1	0	0	1	2	1	1	2	2	2	1	818237
MA_76962g0010	nucleobase-ascorbate transporter 6-like	AT5G62890-Xanthine/uracil permease family protein	High	0	1	2	1	0	1	1	0	2	1	2	1	1	2.98711e+06
MA_10020g0010	expansin A3	AT1G26770-expansin A10	High	0	0	1	0	1	1	2	1	1	1	2	1	1	5.6568e+06
MA_101405g0010	aspartyl protease family 2	AT3G25700-Eukaryotic aspartyl protease family protein	High	1	1	1	1	0	2	1	2	1	0	1	0	1	2.42886e+06	X				X
MA_10199979g0010	kDa proline-rich -like	AT1G62500-Bifunctional inhibitor/lipid-transfer protein/seed storage 2S albumin superfamily protein	High	1	1	1	1	1	1	1	1	1	1	0	1	1	1.00125e+07	X				X
MA_102800g0010	alpha-xylosidase 1	AT1G68560-alpha-xylosidase 1	High	0	0	0	1	0	1	3	2	1	0	2	1	1	563009				X	X
MA_10431332g0010	peroxidase 72-like	AT5G66390-Peroxidase superfamily protein	High	0	0	3	0	0	1	3	0	1	2	1	0	0.5	951564		X			X
MA_10432594g0020	alpha carbonic anhydrase 7-like	AT1G08080-alpha carbonic anhydrase 7	High	0	0	2	0	0	0	2	2	1	2	0	2	0.5	1.45581e+06	X				X
MA_10433227g0010	kDa class I heat shock -like	AT5G59720-heat shock protein 18.2	High	1	1	1	0	0	1	2	1	1	1	1	1	1	640955		X			X
MA_10435326g0010	class VII chitinase	AT3G54420-homolog of carrot EP3-3 chitinase	High	1	0	1	1	1	1	1	1	1	1	1	1	1	1.03657e+06
MA_138397g0010	dirigent pDIR13	AT1G64160-Disease resistance-responsive (dirigent-like protein) family protein	High	0	0	1	1	1	1	1	1	3	1	1	0	1	664828
MA_16736g0010	alpha-L-fucosidase 1-like	AT2G28100-alpha-L-fucosidase 1	High	1	0	1	0	0	0	3	1	1	1	2	1	1	926686
MA_38571g0010	lipid-transfer DIR1	AT5G48485-Bifunctional inhibitor/lipid-transfer protein/seed storage 2S albumin superfamily protein	High	0	1	1	1	1	1	1	1	1	1	1	1	1	1.11143e+07
MA_42044g0010	GDSL esterase lipase At4g01130	AT4G01130-GDSL-like Lipase/Acylhydrolase superfamily protein	High	0	0	2	0	0	0	2	3	0	1	1	2	0.5	4.06129e+06
MA_4577g0010	beta-D-xylosidase 4	AT5G64570-beta-D-xylosidase 4	High	0	0	2	0	1	2	0	1	1	2	1	1	1	471915		X			X
MA_533908g0010	GDSL esterase lipase 6	AT1G71120-GDSL-motif lipase/hydrolase 6	High	0	0	0	0	0	0	1	2	2	2	2	2	0.5	289176
MA_8072473g0010	probable purple acid phosphatase 20	AT3G20500-purple acid phosphatase 18	High	1	1	1	1	1	1	1	1	1	1	1	0	1	5.6154e+06
MA_81735g0010	probable xyloglucan endotransglucosylase hydrolase 8	AT1G11545-xyloglucan endotransglucosylase/hydrolase 8	High	1	0	2	1	0	1	1	1	0	1	2	1	1	797762
MA_921733g0010	aspartyl protease family 2-like	AT1G01300-Eukaryotic aspartyl protease family protein	High	0	0	1	0	0	1	2	2	1	1	2	1	1	1.07315e+06
MA_9582300g0010	lysosomal Pro-X carboxypeptidase-like	AT2G24280-alpha/beta-Hydrolases superfamily protein	High	0	0	1	0	1	2	2	1	1	1	1	1	1	1.18449e+06
MA_9603551g0010	cysteine-rich repeat secretory 38	AT3G22060-Receptor-like protein kinase-related family protein	High	0	0	2	0	1	0	1	2	1	1	2	1	1	1.14333e+06
MA_96623g0010	basic 7S globulin-like	AT1G03230-Eukaryotic aspartyl protease family protein	High	0	0	2	0	0	0	2	1	0	3	2	1	0.5	511925	X				X
MA_10165689g0010	alpha carbonic anhydrase 7-like	AT1G08080-alpha carbonic anhydrase 7	High	0	0	1	0	0	1	2	1	1	2	1	1	1	732165
MA_102783g0010	probable beta-D-xylosidase 6	AT5G10560-Glycosyl hydrolase family protein	High	1	0	0	0	0	0	1	2	2	1	3	0	0.5	325973
MA_10353668g0010	probable pectate lyase 18	AT5G63180-Pectin lyase-like superfamily protein	High	0	1	2	0	0	1	2	0	1	1	1	1	1	7.66222e+06
MA_10427502g0010	eukaryotic initiation factor 4A-8		High	1	0	1	0	1	1	1	1	1	1	1	1	1	888060
MA_10431199g0010	alcohol	AT1G77120-alcohol dehydrogenase 1	High	1	0	1	0	0	1	1	2	1	1	1	1	1	589410
MA_10432594g0010	alpha carbonic anhydrase 7-like	AT1G08080-alpha carbonic anhydrase 7	High	1	0	1	0	0	1	2	2	1	1	1	0	1	1.09514e+06	X			X	X
MA_10432716g0010	beta 1,3 glucanase		High	0	0	3	0	0	0	0	4	0	3	0	0	0	1.21257e+06	X				X
MA_10434774g0010	probable glucan endo-1,3-beta-glucosidase A6	AT5G55180-O-Glycosyl hydrolases family 17 protein	High	0	0	2	0	1	1	1	1	1	1	1	1	1	3.11797e+06
MA_10436154g0020	TMV resistance N	AT5G45200-Disease resistance protein (TIR-NBS-LRR class) family	High	1	1	1	1	1	1	1	1	1	0	0	1	1	1.44229e+08
MA_10436594g0010	EXORDIUM-like 2	AT4G08950-Phosphate-responsive 1 family protein	High	0	0	1	0	0	0	1	2	2	3	1	0	0.5	1.31907e+06
MA_127753g0010	GDSL esterase lipase At2g42990-like	AT2G04570-GDSL-like Lipase/Acylhydrolase superfamily protein	High	0	0	0	0	0	2	3	1	1	1	1	1	1	1.0128e+06	X				X
MA_14774g0010	beta-galactosidase 8	AT2G28470-beta-galactosidase 8	High	0	0	0	0	0	2	0	0	0	2	4	2	0	629348	X				X
MA_15943g0010	aldose 1-epimerase	AT3G17940-Galactose mutarotase-like superfamily protein	High	1	0	1	1	1	2	1	0	0	0	2	1	1	4.24692e+06	X				X
MA_159666g0010	PHD finger At1g33420	AT1G33420-RING/FYVE/PHD zinc finger superfamily protein	High	0	0	1	1	1	1	1	1	1	1	1	1	1	1.61679e+08
MA_161133g0010	pyruvate decarboxylase 2	AT4G33070-Thiamine pyrophosphate dependent pyruvate decarboxylase family protein	High	1	1	2	0	0	2	1	0	0	3	0	0	0.5	1.52294e+06
MA_166367g0020	beta- insoluble isoenzyme CWINV1 isoform X1	AT3G13790-Glycosyl hydrolases family 32 protein	High	1	0	1	0	0	1	1	1	2	1	1	1	1	526961
MA_17906g0010	phosphatidylglycerol phosphatidylinositol transfer DDB_G0282179	AT5G06480-Immunoglobulin E-set superfamily protein	High	0	0	2	0	0	0	2	2	1	1	1	1	1	589404				X	X
MA_24673g0010	aspartic ase 2	AT5G22850-Eukaryotic aspartyl protease family protein	High	0	0	2	0	0	3	0	0	0	1	2	2	0	780592
MA_273360g0010	alpha tubulin 1	AT1G04820-tubulin alpha-4 chain	High	1	1	1	0	1	0	1	1	1	1	1	1	1	707477		X	X	X	X
MA_45879g0010	cysteine-rich repeat secretory 38-like	AT3G22060-Receptor-like protein kinase-related family protein	High	2	0	0	0	0	1	2	1	0	2	1	1	1	613661	X				X
MA_53397g0010	PMR5 isoform X5	AT2G30010-TRICHOME BIREFRINGENCE-LIKE 45	High	1	1	0	1	0	1	1	1	1	1	1	1	1	7.607e+06
MA_8866650g0010	laccase	AT2G40370-laccase 5	High	0	0	1	0	0	1	2	1	2	1	1	1	1	1.23343e+06		X			X
MA_8960362g0010	class I chitinase	AT3G12500-basic chitinase	High	0	1	1	0	1	1	1	1	1	1	1	1	1	8.79617e+06	X				X
MA_94963g0010	vesicle-associated membrane 721	AT2G32670-vesicle-associated membrane protein 725	High	0	0	0	0	0	1	3	1	1	2	1	1	1	810307		X	X	X	X
MA_10426104g0010	tau class glutathione S-transferase	AT1G78380-glutathione S-transferase TAU 19	High	0	1	0	0	0	2	1	1	0	2	1	1	1	1.42511e+06
MA_10427393g0010	L-ascorbate oxidase homolog	AT4G22010-SKU5 similar 4	High	0	0	2	0	0	3	0	1	1	0	1	1	0.5	174215
MA_10436904g0020	CO(2)-response secreted protease-like	AT1G20160-Subtilisin-like serine endopeptidase family protein	High	0	0	1	0	0	1	2	1	1	2	0	1	1	222900	X				X
MA_14611g0020	heavy metal-associated isoprenylated plant 39-like	AT1G01490-Heavy metal transport/detoxification superfamily protein	High	1	0	1	0	1	1	1	0	1	1	1	1	1	1.21098e+07
MA_174616g0010	GNK2_GINBI ame: Full=Antifungal ginkbilobin-2 Flags: Precursor	AT3G60720-plasmodesmata-located protein 8	High	0	0	0	0	0	1	0	0	2	2	2	2	0	5.62595e+06
MA_17966g0010	primary amine oxidase-like	AT1G31710-Copper amine oxidase family protein	High	0	0	1	0	0	0	2	1	2	1	1	1	1	1.27801e+07	X				X
MA_182289g0010	beta-xylosidase alpha-L-arabinofuranosidase 2-like	AT5G64570-beta-D-xylosidase 4	High	0	1	0	0	0	1	2	1	1	1	1	1	1	1.69605e+06
MA_357382g0010	gibberellin-regulated 6-like	AT1G74670-Gibberellin-regulated family protein	High	0	1	1	0	0	0	2	1	1	2	1	0	1	2.21802e+06
MA_427851g0010	probable polygalacturonase At1g80170	AT1G80170-Pectin lyase-like superfamily protein	High	0	0	1	1	1	1	1	1	1	0	1	1	1	294420
MA_469246g0010	peamaclein-like	AT2G14900-Gibberellin-regulated family protein	High	1	0	1	0	0	1	1	1	1	1	1	1	1	587708
MA_76578g0010	laccase	AT5G05390-laccase 12	High	0	0	2	0	0	0	1	1	2	1	2	0	0.5	885268
MA_778884g0010	cysteine-rich repeat secretory 55	AT3G22060-Receptor-like protein kinase-related family protein	High	0	0	1	1	0	1	0	0	0	1	3	2	0.5	263553
MA_7933g0010	protein of unknown function DUF239	AT5G56530-tRNA-splicing ligase (DUF239)	High	0	0	3	1	2	1	0	0	0	0	1	1	0.5	1.21476e+06
MA_836269g0010	thioredoxin H-type-like	AT3G51030-thioredoxin H-type 1	High	0	0	1	0	1	1	1	1	1	1	1	1	1	1.38302e+06
MA_9104691g0010	tau class glutathione S-transferase	AT1G78380-glutathione S-transferase TAU 19	High	0	1	1	0	0	1	1	1	1	1	1	1	1	2.15862e+06	X				X
MA_96110g0010	vacuolar sorting-associated 2 homolog 1	AT2G06530-SNF7 family protein	High	0	0	0	0	1	2	2	1	0	2	0	1	0.5	181043				X	X
MA_96487g0010	GDSL esterase lipase At2g23540-like	AT2G23540-GDSL-like Lipase/Acylhydrolase superfamily protein	High	0	0	2	0	0	2	1	2	0	0	1	1	0.5	443486		X			X
MA_10103038g0010	anti-microbial		High	0	0	1	0	0	1	1	1	1	1	1	1	1	5.21381e+06
MA_10426048g0020	alpha-galactosidase 1-like		High	0	0	1	1	1	1	0	0	1	1	1	1	1	525834
MA_10426829g0010	GDSL esterase lipase At4g01130	AT4G01130-GDSL-like Lipase/Acylhydrolase superfamily protein	High	0	0	1	1	1	0	1	1	1	1	1	0	1	650011
MA_10433056g0010	ASPARTIC PROTEASE IN GUARD CELL 1		High	0	0	4	0	0	1	0	0	0	2	0	1	0	1.61978e+06		X			X
MA_10434153g0010	probable xyloglucan endotransglucosylase hydrolase B	AT5G13870-xyloglucan endotransglucosylase/hydrolase 5	High	0	0	3	0	0	2	2	1	0	0	0	0	0	299449
MA_10434153g0020	probable xyloglucan endotransglucosylase hydrolase B	AT5G13870-xyloglucan endotransglucosylase/hydrolase 5	High	0	0	1	1	0	1	0	1	2	1	0	1	1	1.7853e+06
MA_10437055g0010	unknown	AT2G47010-calcium/calcium/calmodulin-dependent Serine/Threonine-kinase	High	0	0	1	0	0	0	1	1	1	1	2	1	1	194888				X	X
MA_105093g0010	FT-interacting 1	AT3G57880-Calcium-dependent lipid-binding (CaLB domain) plant phosphoribosyltransferase family protein	High	1	1	1	0	0	1	1	1	1	1	0	0	1	277045
MA_10861g0010	heat shock 83	AT5G52640-heat shock-like protein	High	1	1	0	0	0	2	1	2	1	0	0	0	0.5	609369
MA_127108g0010	endoglucanase 6	AT1G64390-glycosyl hydrolase 9C2	High	0	0	1	0	0	1	1	1	1	1	1	1	1	2.01122e+06
MA_127819g0010	pyruvate decarboxylase 2	AT5G01320-Thiamine pyrophosphate dependent pyruvate decarboxylase family protein	High	0	0	0	0	0	2	1	3	2	0	0	0	0	324016	X				X
MA_15580g0010	malate mitochondrial	AT1G53240-Lactate/malate dehydrogenase family protein	High	0	0	2	0	0	2	1	0	1	0	2	0	0	367845	X				X
MA_190437g0010	21 kDa -like	AT2G01610-Plant invertase/pectin methylesterase inhibitor superfamily protein	High	0	2	1	0	0	0	2	0	1	1	0	1	0.5	594888
MA_19953g0020	pathogenesis-related 5-like	AT1G19320-Pathogenesis-related thaumatin superfamily protein	High	0	0	1	1	1	1	0	0	0	2	1	1	1	360097	X				X
MA_20533g0020	xyloglucan:xyloglucosyl		High	0	0	1	1	0	1	1	1	1	0	1	1	1	562805
MA_217472g0010	embryo-specific ATS3B-like	AT2G41475-Embryo-specific protein 3, (ATS3)	High	0	0	1	0	0	1	1	0	1	0	2	2	0.5	202422
MA_285833g0010	extensin	AT4G08685-Pollen Ole e 1 allergen and extensin family protein	High	1	0	1	0	0	0	1	1	1	1	1	1	1	450034		X			X
MA_356467g0010	beta-glucosidase 40	AT1G26560-beta glucosidase 40	High	0	0	1	0	0	2	1	1	0	0	1	2	0.5	1.06111e+06
MA_37537g0020	glycerophosphodiester phosphodiesterase GDPDL7-like	AT4G26690-PLC-like phosphodiesterase family protein	High	1	1	1	1	1	0	0	1	0	1	0	1	1	1.2001e+06
MA_52544g0010	probable leucine-rich repeat receptor kinase At1g35710	AT5G23400-Leucine-rich repeat (LRR) family protein	High	0	0	2	0	0	1	2	1	0	1	1	0	0.5	364739	X	X			X
MA_707397g0010	non-specific lipid-transfer 1-like	AT5G59320-lipid transfer protein 3	High	0	0	1	0	0	0	1	1	2	1	1	1	1	411771
MA_79741g0010	L-ascorbate peroxidase cytosolic	AT3G09640-ascorbate peroxidase 2	High	0	0	0	0	0	1	1	2	2	2	0	0	0	208328
MA_95656g0010	GDSL esterase lipase At5g22810	AT5G22810-GDSL-like lipase/acylhydrolase superfamily protein	High	0	0	1	1	1	2	0	1	0	0	1	1	1	820366
MA_102538g0010	class IV chitinase Chia4-	AT2G43590-Chitinase family protein	High	2	0	2	0	0	0	2	1	0	0	0	0	0	524031	X				X
MA_10426357g0010	epidermis-specific secreted glyco EP1-like	AT1G78830-Curculin-like (mannose-binding) lectin family protein	High	0	0	0	0	0	1	2	1	1	1	1	0	0.5	502716
MA_10427468g0010	mannosylglyco endo-beta-mannosidase-like	AT1G09010-glycoside hydrolase family 2 protein	High	0	0	0	0	0	0	3	0	1	2	1	0	0	205697
MA_10430339g0010	Actin	AT3G12110-actin-11	High	0	1	1	1	2	0	0	1	0	0	0	1	0.5	385620		X	X		X
MA_10430442g0010	peroxidase 45		High	0	0	1	0	0	0	1	1	0	1	2	1	0.5	400694
MA_116904g0010	histone H4	AT1G07660-Histone superfamily protein	High	0	0	0	0	0	0	2	0	3	2	0	0	0	8.03604e+06
MA_15029g0010	unknown		High	0	0	2	0	0	0	0	1	1	2	0	1	0	216142		X			X
MA_172149g0010	cysteine-rich repeat secretory 55	AT3G22060-Receptor-like protein kinase-related family protein	High	0	0	0	0	2	3	0	0	0	0	0	2	0	395539
MA_18496g0010	non-specific phospholipase C6	AT3G48610-non-specific phospholipase C6	High	0	0	0	1	0	1	2	1	0	0	2	0	0	187230
MA_195678g0010	cysteine-rich repeat secretory 55	AT3G22060-Receptor-like protein kinase-related family protein	High	0	0	1	0	0	0	2	2	1	0	1	0	0	1.22737e+06	X				X
MA_23595g0010	probable glucan 1,3-beta-glucosidase A		High	0	0	1	0	0	2	2	1	0	1	0	0	0	158747			X	X	X
MA_3366g0010	germin subfamily 2 member 1	AT1G09560-germin-like protein 5	High	0	0	0	1	0	1	3	0	1	0	0	1	0	507360
MA_5468g0010	nascent polypeptide-associated complex subunit alpha 1	AT3G12390-Nascent polypeptide-associated complex (NAC), alpha subunit family protein	High	0	3	0	0	0	2	1	0	1	0	0	0	0	240612
MA_58127g0010	21 kDa -like	AT2G01610-Plant invertase/pectin methylesterase inhibitor superfamily protein	High	0	0	1	0	0	1	2	1	1	0	0	1	0.5	364336		X			X
MA_853553g0010	ASPARTIC PROTEASE IN GUARD CELL 2-like	AT3G20015-Eukaryotic aspartyl protease family protein	High	0	0	1	0	1	0	0	1	1	1	1	1	1	363143		X			X
MA_916238g0010	thioredoxin H1-like	AT3G51030-thioredoxin H-type 1	High	0	0	1	0	1	1	1	1	0	1	1	0	1	1.74782e+06				X	X
MA_9333705g0010	BSP domain-containing	AT2G15220-Plant basic secretory protein (BSP) family protein	High	0	0	1	0	0	0	4	1	0	1	0	0	0	1.67162e+06	X				X
MA_93862g0010	subtilisin-like protease	AT5G19660-SITE-1 protease	High	0	0	1	1	1	1	0	0	1	1	0	1	1	1.5731e+07
MA_9571224g0010	lysosomal Pro-X carboxypeptidase	AT2G24280-alpha/beta-Hydrolases superfamily protein	High	0	0	0	0	0	1	0	0	3	1	1	1	0	2.77999e+06
MA_10379445g0010	peptide-N4-(N-acetyl-beta-glucosaminyl)asparagine amidase A-like	AT3G14920-Peptide-N4-(N-acetyl-beta-glucosaminyl)asparagine amidase A protein	High	0	0	1	0	0	2	0	1	1	1	0	0	0	216558	X				X
MA_10425925g0010	unknown		High	1	0	1	0	0	0	1	1	1	1	0	0	0.5	143903
MA_10427746g0010	LRR receptor-like serine threonine- kinase FLS2	AT5G66330-Leucine-rich repeat (LRR) family protein	High	0	0	2	0	0	2	0	0	0	0	2	0	0	293097		X			X
MA_10429143g0010	late embryogenesis abundant	AT5G37660-plasmodesmata-located protein 7	High	0	0	1	0	0	1	1	1	0	0	1	1	0.5	627381	X				X
MA_10429529g0010	probable glucuronoxylan glucuronosyltransferase IRX7	AT2G28110-Exostosin family protein	High	0	0	1	0	1	1	0	1	1	0	1	0	0.5	446809	X	X	X	X	X
MA_10430424g0010	class IV chitinase	AT3G54420-homolog of carrot EP3-3 chitinase	High	0	0	2	0	0	0	1	1	0	1	0	1	0	586559	X				X
MA_10430522g0010	ras-related RABA2a	AT1G09630-RAB GTPase 11C	High	0	0	0	0	0	2	1	0	0	2	1	0	0	172217
MA_10431918g0010	endoglucanase 23-like	AT1G70710-glycosyl hydrolase 9B1	High	0	0	3	0	0	2	0	0	0	1	0	0	0	372191	X				X
MA_133864g0010	thaumatin 1b	AT1G75800-Pathogenesis-related thaumatin superfamily protein	High	0	0	2	1	0	1	0	0	0	0	2	0	0	42413.2
MA_14148g0010	14-3-3 A	AT5G38480-general regulatory factor 3	High	0	0	0	0	0	0	3	0	3	0	0	0	0	358940
MA_166295g0010	Ethanolamine utilization eutQ	AT4G10300-RmlC-like cupins superfamily protein	High	0	0	1	0	0	2	0	1	1	1	0	0	0	34144.2
MA_18461g0010	desiccation-related PCC13-62-like	AT1G47980-desiccation-like protein	High	0	0	1	0	2	0	2	0	0	1	0	0	0	151128
MA_20427g0010	GTP-binding nuclear Ran-3	AT5G55190-RAN GTPase 3	High	0	1	0	0	0	1	2	0	0	1	0	1	0	238334				X	X
MA_213889g0010	tau class glutathione S-transferase	AT1G78370-glutathione S-transferase TAU 20	High	0	0	0	0	0	2	2	0	2	0	0	0	0	357344
MA_321571g0010	probable glucan 1,3-beta-glucosidase A		High	0	0	0	0	0	0	3	2	0	1	0	0	0	691630	X				X
MA_42064g0010	serine carboxypeptidase-like 51	AT2G27920-serine carboxypeptidase-like 51	High	1	0	1	0	0	0	2	1	0	1	0	0	0	661034		X		X	X
MA_46249g0010	non-specific phospholipase C6-like	AT3G48610-non-specific phospholipase C6	High	0	0	1	0	0	0	1	1	0	1	1	1	0.5	469204		X			X
MA_489006g0010			High	0	0	0	0	0	2	2	0	2	0	0	0	0	544097
MA_57932g0010	peroxidase	AT1G71695-Peroxidase superfamily protein	High	0	0	1	0	0	1	2	0	1	1	0	0	0	56615.6	X				X
MA_5887889g0010	plant basic secretory (BSP) family	AT2G15220-Plant basic secretory protein (BSP) family protein	High	0	0	1	0	1	1	1	0	1	1	0	0	0.5	227491	X				X
MA_6183884g0010	EXORDIUM-like 3	AT5G51550-EXORDIUM like 3	High	0	0	1	0	0	0	1	1	1	1	1	0	0.5	1.22279e+06
MA_67675g0010	probable pectinesterase pectinesterase inhibitor 51	AT5G09760-Plant invertase/pectin methylesterase inhibitor superfamily	High	0	0	2	0	0	0	1	0	0	1	1	1	0	10380.7
MA_87238g0010	beta-galactosidase 9 isoform X1	AT2G28470-beta-galactosidase 8	High	0	0	0	0	0	1	1	0	1	1	1	1	0.5	8.76624e+06
MA_93036g0020	heparanase 1	AT5G07830-glucuronidase 2	High	0	0	0	0	0	0	2	1	0	1	1	1	0	274012		X	X	X	X
MA_9373163g0010	CO(2)-response secreted protease-like		High	0	0	3	0	0	0	0	1	0	1	0	1	0	256204			X	X	X
MA_96757g0010	cationic peroxidase 1-like	AT5G05340-Peroxidase superfamily protein	High	1	0	1	1	0	0	2	1	0	0	0	0	0	404281
MA_9971388g0010	PI-PLC X domain-containing At5g67130-like	AT1G49740-PLC-like phosphodiesterases superfamily protein	High	0	0	1	0	0	2	0	0	0	1	2	0	0	170854
MA_10061167g0010	GDSL esterase lipase At3g26430		High	0	0	0	0	0	0	2	3	0	0	0	0	0	131713
MA_10226858g0010	peptide-N4-(N-acetyl-beta-glucosaminyl)asparagine amidase A-like	AT3G14920-Peptide-N4-(N-acetyl-beta-glucosaminyl)asparagine amidase A protein	High	0	0	0	0	0	1	1	1	1	0	1	0	0	185462		X	X	X	X
MA_10426758g0020	elongation factor 2	AT1G56070-Ribosomal protein S5/Elongation factor G/III/V family protein	High	0	0	1	0	0	1	2	0	0	1	0	0	0	59779.9
MA_10428771g0010	glucan endo-1,3-beta-glucosidase 11-like	AT1G32860-Glycosyl hydrolase superfamily protein	High	0	0	1	0	0	0	1	0	0	1	2	0	0	275487
MA_10430417g0010	receptor-like serine threonine- kinase ALE2 isoform X3	AT5G56890-Protein kinase superfamily protein	High	0	0	1	0	0	1	0	0	0	1	1	1	0	69374.5
MA_10431596g0010	ras-related RABE1c-like	AT3G46060-RAB GTPase homolog 8A	High	0	0	0	0	0	1	1	1	0	0	1	1	0	227147				X	X
MA_10431989g0010	pentatricopeptide repeat-containing mitochondrial-like	AT1G15480-Tetratricopeptide repeat (TPR)-like superfamily protein	High	1	0	1	0	0	1	0	0	0	0	1	1	0	1.02464e+06
MA_10433038g0020	basic 7S globulin-like	AT1G03220-Eukaryotic aspartyl protease family protein	High	0	0	0	0	0	0	2	1	0	1	1	0	0	147249
MA_10433683g0010	NDR1 HIN1 13	AT2G01080-Late embryogenesis abundant (LEA) hydroxyproline-rich glycoprotein family	High	0	0	0	0	0	1	1	1	1	1	0	0	0	38887.1
MA_10434158g0010	probable glucan endo-1,3-beta-glucosidase A6	AT3G07320-O-Glycosyl hydrolases family 17 protein	High	0	0	1	0	0	1	0	0	0	1	1	1	0	1.73307e+06
MA_10435565g0010	EXORDIUM-like 2	AT5G64260-EXORDIUM like 2	High	0	0	0	0	0	0	1	1	1	1	1	0	0	1.68322e+06	X				X
MA_10436568g0020	probable beta-D-xylosidase 7	AT1G78060-Glycosyl hydrolase family protein	High	0	0	1	0	0	0	1	0	0	1	1	1	0	134989
MA_10437038g0010	beta-D-glucan exohydrolase family	AT5G20950-Glycosyl hydrolase family protein	High	0	0	0	0	0	0	0	0	0	3	1	1	0	158331	X				X
MA_12191g0010	heat shock cognate 80	AT5G56010-heat shock protein 81-3	High	1	1	0	1	0	0	2	0	0	0	0	0	0	885957
MA_12969g0010	probable xyloglucan endotransglucosylase hydrolase 32	AT2G36870-xyloglucan endotransglucosylase/hydrolase 32	High	0	0	0	0	0	0	1	1	0	1	1	1	0	86638.1				X	X
MA_15386g0010	rab family GTPase	AT5G60860-RAB GTPase homolog A1F	High	0	0	0	0	0	1	1	2	1	0	0	0	0	1.15455e+07	X				X
MA_17326g0010	60S ribosomal L10	AT1G14320-Ribosomal protein L16p/L10e family protein	High	0	0	0	0	0	0	1	1	1	1	0	1	0	160810
MA_17567g0010	polyubiquitin	AT4G02890-Ubiquitin family protein	High	0	0	0	1	0	1	1	0	1	1	0	0	0	644362
MA_199856g0010	L-gulonolactone oxidase 3	AT5G11540-D-arabinono-1,4-lactone oxidase family protein	High	0	0	0	0	0	0	2	0	0	0	3	0	0	136343
MA_320558g0010	disease resistance RGA3 isoform X2		High	0	0	1	0	0	1	1	1	1	0	0	0	0	124789				X	X
MA_398390g0010	pyruvate decarboxylase 2		High	1	1	0	1	0	0	0	0	2	0	0	0	0	198593	X				X
MA_44287g0010	unknown	AT1G65295-ubiquitin carboxyl-terminal hydrolase	High	0	0	0	0	0	1	1	0	1	1	1	0	0	819956
MA_46843g0010	nucleobase-ascorbate transporter 2	AT2G34190-Xanthine/uracil permease family protein	High	0	0	0	0	0	1	2	0	1	1	0	0	0	638778
MA_484764g0010	beta-glucosidase 41 isoform X1	AT5G54570-beta glucosidase 41	High	0	0	1	1	0	1	0	0	0	0	1	1	0	476467				X	X
MA_4911g0010	probable glucan 1,3-beta-glucosidase A		High	0	0	0	0	0	0	0	2	1	0	2	0	0	1.25984e+06			X		X
MA_52634g0010	aspartyl protease family 2	AT3G25700-Eukaryotic aspartyl protease family protein	High	0	0	1	0	0	1	1	0	0	1	1	0	0	164598	X				X
MA_583837g0010	GDSL esterase lipase At5g03610-like	AT5G03610-GDSL-like Lipase/Acylhydrolase superfamily protein	High	0	0	0	1	0	1	1	1	0	0	1	0	0	1.76211e+06
MA_62989g0010	translationally-controlled tumor homolog		High	1	1	0	1	1	0	0	0	0	0	0	1	0	186789
MA_63042g0010	laccase	AT2G40370-laccase 5	High	1	0	1	0	0	0	1	1	1	0	0	0	0	529442
MA_72251g0010	beta-galactosidase 8	AT2G28470-beta-galactosidase 8	High	0	0	0	0	0	0	1	0	0	0	3	1	0	2.47818e+06				X	X
MA_8233995g0010	serine carboxypeptidase-like 26	AT2G35770-serine carboxypeptidase-like 28	High	0	0	1	0	0	1	1	1	0	0	0	1	0	345046
MA_8238314g0010	branchpoint-bridging -like	AT5G51300-splicing factor-like protein	High	1	0	0	0	0	1	0	0	1	0	1	1	0	219613
MA_897132g0010	laccase	AT2G40370-laccase 5	High	0	0	0	0	0	0	2	1	1	0	1	0	0	6.09432e+06
MA_9263807g0010	CO(2)-response secreted protease	AT1G20150-Subtilisin-like serine endopeptidase family protein	High	0	0	1	0	0	0	2	0	0	2	0	0	0	37079
MA_9337994g0010			High	0	0	0	1	1	1	0	1	0	0	0	1	0	1.10044e+06
MA_9367g0020	pectinesterase-like	AT1G53830-pectin methylesterase 2	High	0	0	0	0	0	0	2	0	1	1	1	0	0	224058
MA_100868g0010	AF085330_1expansin	AT2G40610-expansin A8	High	0	0	1	0	0	1	1	0	1	0	0	0	0	282258
MA_10086937g0010	peamaclein-like	AT2G39540-Gibberellin-regulated family protein	High	0	0	1	0	0	0	1	1	1	0	0	0	0	267896
MA_10148174g0010	ASPARTIC PROTEASE IN GUARD CELL 1	AT1G25510-Eukaryotic aspartyl protease family protein	High	0	1	0	1	1	0	0	1	0	0	0	0	0	395840
MA_10426084g0030	GDSL esterase lipase At4g01130	AT4G01130-GDSL-like Lipase/Acylhydrolase superfamily protein	High	0	0	0	0	0	1	0	1	0	0	1	1	0	587907
MA_10426350g0010	proton pump-interactor 1	AT4G27500-proton pump interactor 1	High	0	0	0	0	1	0	0	0	1	1	0	1	0	3.6954e+06
MA_10426380g0010	mannan endo-1,4-beta-mannosidase 7-like	AT5G66460-Glycosyl hydrolase superfamily protein	High	0	0	1	0	0	0	1	0	0	1	0	1	0	406380
MA_10427204g0010	acidic mammalian chitinase-like	AT4G19810-Glycosyl hydrolase family protein with chitinase insertion domain-containing protein	High	0	1	0	0	0	0	1	0	1	1	0	0	0	326313
MA_10427345g0010	hypothetical protein		High	0	0	0	0	0	1	1	1	0	1	0	0	0	249946	X	X			X
MA_10429393g0010	DDB1- and CUL4-associated factor homolog 1		High	0	0	0	0	0	1	1	0	0	0	1	1	0	230880
MA_10429607g0020	probable xyloglucan endotransglucosylase hydrolase 23	AT4G25810-xyloglucan endotransglycosylase 6	High	0	0	1	0	0	0	0	0	0	0	3	0	0	257552
MA_10432169g0010	ABC transporter B family member 4-like	AT1G02520-P-glycoprotein 11	High	0	0	0	0	0	0	1	0	0	1	1	1	0	11430.3
MA_10432841g0010	desiccation-related PCC13-62-like	AT1G47980-desiccation-like protein	High	0	0	0	0	0	1	1	0	0	0	2	0	0	344566
MA_10434030g0010	heat shock 83	AT5G52640-heat shock-like protein	High	0	0	0	0	0	0	0	0	0	4	0	0	0	292780
MA_10434456g0010	inorganic phosphate transporter 1-4-like	AT5G43360-phosphate transporter 1;3	High	0	0	0	0	0	0	1	0	0	1	1	1	0	406416	X				X
MA_10436309g0010	adenosylhomocysteinase 1-like isoform X1	AT4G13940-S-adenosyl-L-homocysteine hydrolase	High	0	0	0	0	0	0	2	0	2	0	0	0	0	389687	X	X		X	X
MA_10436984g0050	dirigent pDIR6	AT1G64160-Disease resistance-responsive (dirigent-like protein) family protein	High	0	0	0	0	0	2	1	0	0	1	0	0	0	233108	X				X
MA_10437227g0020	probable pectate lyase 8	AT5G48900-Pectin lyase-like superfamily protein	High	1	0	0	1	1	0	0	1	0	0	0	0	0	1.93923e+06
MA_107238g0010	endoglucanase 4	AT4G02290-glycosyl hydrolase 9B13	High	0	0	0	0	0	0	0	0	1	1	1	1	0	1.70097e+06
MA_107917g0010	glycoside hydrolase family 17	AT1G30080-Glycosyl hydrolase superfamily protein	High	0	0	1	0	0	1	0	0	0	0	2	0	0	111601
MA_11159g0010	serine threonine- kinase RUNKEL	AT5G18700-kinase family with ARM repeat domain-containing protein	High	0	0	0	0	0	0	1	1	0	1	1	0	0	299032
MA_118893g0010	Glycoside family 17	AT3G15800-Glycosyl hydrolase superfamily protein	High	0	0	2	0	0	1	0	0	0	0	0	1	0	82023.8		X			X
MA_121856g0010	pyrophosphate-energized vacuolar membrane proton pump	AT1G15690-Inorganic H pyrophosphatase family protein	High	0	0	0	0	0	0	1	0	2	1	0	0	0	257927		X			X
MA_130877g0010	GDSL esterase lipase At2g42990-like	AT2G04570-GDSL-like Lipase/Acylhydrolase superfamily protein	High	0	0	0	0	0	1	1	0	1	0	1	0	0	1.10798e+06
MA_134938g0010	mannan endo-1,4-beta-mannosidase 1		High	0	0	1	0	0	2	1	0	0	0	0	0	0	103987
MA_15820g0010	peroxisomal (S)-2-hydroxy-acid oxidase	AT3G14420-Aldolase-type TIM barrel family protein	High	0	0	1	0	0	0	1	0	0	2	0	0	0	267647	X				X
MA_158470g0010	Ribosomal S5	AT3G57490-Ribosomal protein S5 family protein	High	0	0	0	0	0	0	1	1	1	1	0	0	0	66530.5
MA_165793g0010	thioredoxin H-type-like	AT3G51030-thioredoxin H-type 1	High	0	0	1	0	0	0	1	0	1	1	0	0	0	37508
MA_1692g0010	FT-interacting 1-like	AT3G57880-Calcium-dependent lipid-binding (CaLB domain) plant phosphoribosyltransferase family protein	High	0	0	1	0	0	0	1	0	2	0	0	0	0	324508
MA_184192g0010	tubulin alpha chain	AT1G04820-tubulin alpha-4 chain	High	1	0	0	0	0	0	1	0	1	1	0	0	0	104615
MA_18794g0010	aldose 1-epimerase	AT3G17940-Galactose mutarotase-like superfamily protein	High	0	1	1	1	1	0	0	0	0	0	0	0	0	578875
MA_19162g0010	probable histone H2A variant 3		High	0	0	0	0	1	0	1	1	1	0	0	0	0	864951		X			X
MA_197296g0010	S-adenosylmethionine synthase 2		High	1	0	0	0	0	1	1	0	0	1	0	0	0	94857.7	X	X	X	X	X
MA_3294g0010	inactive LRR receptor-like serine threonine- kinase BIR2	AT3G28450-Leucine-rich repeat protein kinase family protein	High	0	0	0	1	1	1	1	0	0	0	0	0	0	110806
MA_340147g0010	pectin acetylesterase 8-like	AT4G19420-Pectinacetylesterase family protein	High	0	0	0	0	0	1	1	0	1	0	0	1	0	526814
MA_441100g0010	PMR5 isoform X5	AT5G58600-Pmr5/Cas1p GDSL/SGNH-like acyl-esterase family protein (DUF828)	High	0	0	0	0	0	0	1	1	0	1	1	0	0	85000.6
MA_498957g0010	basic 7S globulin-like	AT1G03220-Eukaryotic aspartyl protease family protein	High	1	0	0	0	0	0	1	1	0	1	0	0	0	64891.6
MA_5603g0010	glucan endo-1,3-beta-glucosidase 14	AT1G30080-Glycosyl hydrolase superfamily protein	High	0	0	0	1	0	1	0	1	0	0	0	1	0	165416	X				X
MA_564355g0010	alpha-amylase-like isoform X2	AT4G25000-alpha-amylase-like protein	High	0	0	0	0	0	1	0	0	1	1	1	0	0	756445	X				X
MA_58990g0010	mannan endo-1,4-beta-mannosidase 7-like	AT5G66460-Glycosyl hydrolase superfamily protein	High	0	0	1	0	0	1	1	0	0	0	1	0	0	185098	X				X
MA_724304g0010	translationally-controlled tumor homolog	AT3G05540-Methionine sulfoxide reductase (MSS4-like) family protein	High	0	0	1	0	0	1	0	0	1	1	0	0	0	138399
MA_8300751g0010	GDSL esterase lipase EXL3-like	AT3G14820-GDSL-like Lipase/Acylhydrolase superfamily protein	High	0	0	0	0	0	1	1	1	1	0	0	0	0	339279
MA_92948g0010	EXORDIUM-like 2		High	0	0	0	0	0	0	1	1	0	1	1	0	0	301996
MA_9513259g0010			High	1	0	0	0	0	0	2	0	0	0	1	0	0	172151
MA_960236g0010	aldose 1-epimerase	AT3G17940-Galactose mutarotase-like superfamily protein	High	0	0	1	0	0	0	1	0	0	1	1	0	0	808059
MA_10168585g0010	cell division cycle 48 homolog		High	0	0	0	0	0	0	1	0	1	1	0	0	0	37348.1				X	X
MA_10204983g0010			High	0	0	0	0	0	0	1	1	0	0	0	1	0	643930
MA_10394027g0010	peroxidase 44	AT5G17820-Peroxidase superfamily protein	High	0	0	1	0	0	0	1	1	0	0	0	0	0	54786.6
MA_104172g0010	aspartic ase		High	0	0	0	0	0	1	0	1	1	0	0	0	0	38936.2
MA_10427661g0030	actin	AT5G09810-actin 7	High	3	0	0	0	0	0	0	0	0	0	0	0	0	130214		X			X
MA_10428103g0010	26S proteasome non-ATPase regulatory subunit 6	AT4G24820-26S proteasome regulatory subunit Rpn7	High	0	0	0	0	0	1	1	0	1	0	0	0	0	125163
MA_10428461g0010	primary amine oxidase	AT4G14940-amine oxidase 1	High	0	0	0	0	0	0	1	0	1	1	0	0	0	76415	X				X
MA_10429265g0010	40S ribosomal S18	AT1G22780-Ribosomal protein S13/S18 family	High	0	0	0	0	0	0	1	1	0	1	0	0	0	36452.2
MA_10433458g0020	thaumatin	AT4G11650-osmotin 34	High	0	0	0	0	0	0	0	1	0	2	0	0	0	127475	X				X
MA_10433885g0020	heparanase 3	AT5G34940-glucuronidase 3	High	0	0	0	0	0	0	2	0	0	0	1	0	0	32676.3				X	X
MA_10437227g0030	probable pectate lyase 8	AT5G48900-Pectin lyase-like superfamily protein	High	0	0	1	0	0	1	0	0	0	0	1	0	0	34301.8		X			X
MA_107601g0010	non-specific lipid-transfer 6-like	AT2G18370-Bifunctional inhibitor/lipid-transfer protein/seed storage 2S albumin superfamily protein	High	0	0	1	0	0	0	0	1	0	0	0	1	0	64969.2		X			X
MA_108494g0010	dirigent pDIR2	AT1G64160-Disease resistance-responsive (dirigent-like protein) family protein	High	0	0	1	0	0	0	0	0	0	1	0	1	0	107657	X				X
MA_109433g0010	unknown	AT3G27030-transmembrane protein	High	0	0	0	0	0	1	1	0	0	1	0	0	0	590622		X			X
MA_112272g0010	pentatricopeptide repeat-containing chloroplastic	AT5G39980-Tetratricopeptide repeat (TPR)-like superfamily protein	High	0	0	0	0	0	0	0	1	0	0	1	1	0	87079.9
MA_113542g0010	cysteine-rich repeat secretory 55	AT5G48540-receptor-like protein kinase-related family protein	High	0	0	1	0	0	1	1	0	0	0	0	0	0	39815.5	X				X
MA_115358g0010	HOTHEAD	AT5G51950-Glucose-methanol-choline (GMC) oxidoreductase family protein	High	0	0	1	0	0	1	0	0	0	1	0	0	0	619335
MA_120861g0010	40S ribosomal S3-3-like	AT5G35530-Ribosomal protein S3 family protein	High	0	0	0	0	0	0	1	0	1	1	0	0	0	1.09189e+06
MA_123269g0010	sucrose synthase 2	AT4G02280-sucrose synthase 3	High	0	0	0	0	0	0	3	0	0	0	0	0	0	161169	X	X	X		X
MA_132592g0010	macrophage migration inhibitory factor homolog isoform X1	AT5G01650-Tautomerase/MIF superfamily protein	High	0	0	0	0	0	1	1	0	1	0	0	0	0	7968.41			X		X
MA_141877g0030	histone H4-like	AT1G07660-Histone superfamily protein	High	1	0	0	0	1	0	0	0	0	0	0	1	0	84613.1
MA_160567g0010	aspartic ase PCS1	AT5G02190-Eukaryotic aspartyl protease family protein	High	0	0	0	0	0	0	0	0	1	0	1	1	0	94431.5
MA_177763g0010	14-3-3 A	AT5G38480-general regulatory factor 3	High	0	0	0	0	0	1	0	0	0	1	1	0	0	106038				X	X
MA_179829g0010	hypothetical protein AXG93_2752s1380	AT3G05950-RmlC-like cupins superfamily protein	High	0	0	0	0	0	0	0	0	0	0	3	0	0	65721.6	X				X
MA_195775g0010	peroxidase 72-like	AT1G44970-Peroxidase superfamily protein	High	1	0	0	1	0	0	0	1	0	0	0	0	0	320312
MA_201611g0010	phenylcoumaran benzylic ether reductase	AT4G39230-NmrA-like negative transcriptional regulator family protein	High	0	0	0	0	0	1	0	0	0	1	1	0	0	160182		X	X		X
MA_202096g0010	glucan endo-1,3-beta-glucosidase-like	AT4G16260-Glycosyl hydrolase superfamily protein	High	0	0	0	0	0	0	2	1	0	0	0	0	0	268424
MA_2025g0010	probable glucan endo-1,3-beta-glucosidase A6	AT3G07320-O-Glycosyl hydrolases family 17 protein	High	0	0	0	0	0	1	2	0	0	0	0	0	0	162638		X			X
MA_214829g0010	BSP domain-containing protien precursor	AT2G15220-Plant basic secretory protein (BSP) family protein	High	0	0	0	0	0	0	2	1	0	0	0	0	0	230638	X				X
MA_228746g0010	probable glucan endo-1,3-beta-glucosidase A6	AT3G07320-O-Glycosyl hydrolases family 17 protein	High	0	0	0	0	0	1	1	0	0	0	1	0	0	99725.6
MA_249055g0010	probable beta-D-xylosidase 6	AT1G78060-Glycosyl hydrolase family protein	High	0	0	0	0	0	1	2	0	0	0	0	0	0	476737
MA_25919g0010	cationic peroxidase 1-like	AT5G05340-Peroxidase superfamily protein	High	0	0	0	0	0	0	2	1	0	0	0	0	0	8.45761e+06
MA_27253g0010	sucrose synthase 2	AT4G02280-sucrose synthase 3	High	1	0	0	0	0	0	0	0	0	2	0	0	0	369089	X				X
MA_274000g0010	PLAT domain-containing 3-like	AT2G22170-Lipase/lipooxygenase, PLAT/LH2 family protein	High	0	0	1	0	0	0	0	1	0	0	1	0	0	133627
MA_28412g0010	GTP-binding nuclear Ran-3	AT5G20010-RAS-related nuclear protein-1	High	0	0	0	0	0	1	0	0	2	0	0	0	0	192705
MA_30381g0010	alcohol	AT1G77120-alcohol dehydrogenase 1	High	0	1	0	0	0	0	0	0	0	1	1	0	0	65912.2
MA_34669g0010	GTP-binding YPTM2		High	0	0	0	0	0	1	1	0	0	1	0	0	0	0
MA_38801g0010	CO(2)-response secreted protease-like	AT1G20160-Subtilisin-like serine endopeptidase family protein	High	0	0	1	0	0	0	0	0	0	1	0	1	0	142483
MA_4477g0010	cysteine ase inhibitor 12	AT3G12490-cystatin B	High	0	0	0	0	0	0	0	0	1	0	1	1	0	78256.8
MA_456304g0010	unknown	AT1G02180-ferredoxin-like protein	High	0	0	0	0	0	0	3	0	0	0	0	0	0	70958.7		X	X		X
MA_60155g0010	GDSL esterase lipase At5g45910-like	AT1G28590-GDSL-like Lipase/Acylhydrolase superfamily protein	High	0	0	0	0	0	3	0	0	0	0	0	0	0	91842.5
MA_6150g0010	aldehyde dehydrogenase family 2 member C4-like	AT3G48000-aldehyde dehydrogenase 2B4	High	0	0	0	0	0	1	1	1	0	0	0	0	0	125006
MA_61945g0010	expansin A1	AT2G40610-expansin A8	High	0	0	1	0	0	0	1	0	0	0	1	0	0	161551
MA_61997g0010	phospholipase A2-alpha	AT2G06925-Phospholipase A2 family protein	High	0	0	1	0	1	1	0	0	0	0	0	0	0	57948.1			X		X
MA_7388g0020		AT1G80070-Pre-mRNA-processing-splicing factor	High	0	0	1	0	0	1	0	0	1	0	0	0	0	555028
MA_81674g0010	PLAT domain-containing 3-like	AT4G39730-Lipase/lipooxygenase, PLAT/LH2 family protein	High	0	0	0	0	0	1	1	0	0	0	1	0	0	133524
MA_8532701g0010	tau class glutathione S-transferase	AT1G10360-glutathione S-transferase TAU 18	High	0	0	0	0	0	1	1	0	0	1	0	0	0	169820
MA_8849g0010	ABC transporter C family member 3-like	AT3G13080-multidrug resistance-associated protein 3	High	0	1	0	1	1	0	0	0	0	0	0	0	0	13723.2
MA_90526g0010	probable glucan endo-1,3-beta-glucosidase A6	AT3G23770-O-Glycosyl hydrolases family 17 protein	High	0	0	0	0	0	1	0	0	0	0	1	1	0	121022
MA_91881g0010	pleckstrin homology domain-containing 1	AT5G05710-Pleckstrin homology (PH) domain superfamily protein	High	0	0	0	0	0	1	0	0	0	1	1	0	0	47620	X			X	X
MA_93674g0010	pyrophosphate-energized vacuolar membrane proton pump	AT1G15690-Inorganic H pyrophosphatase family protein	High	2	0	0	0	0	0	0	0	0	1	0	0	0	86934.2
MA_953381g0010	14 kDa proline-rich -like	AT1G62500-Bifunctional inhibitor/lipid-transfer protein/seed storage 2S albumin superfamily protein	High	0	0	0	0	0	0	0	1	1	1	0	0	0	59163.9	X				X
MA_95933g0010	alcohol	AT1G77120-alcohol dehydrogenase 1	High	1	0	0	0	0	0	0	0	1	1	0	0	0	0
MA_100087g0010	probable leucine-rich repeat receptor kinase At1g35710	AT5G23400-Leucine-rich repeat (LRR) family protein	High	0	0	0	0	0	0	1	0	0	0	1	0	0	58393		X			X
MA_10011775g0010	GNK2_GINBI ame: Full=Antifungal ginkbilobin-2 Flags: Precursor	AT3G60720-plasmodesmata-located protein 8	High	0	0	0	0	0	0	1	1	0	0	0	0	0	214591
MA_10027643g0010	serine carboxypeptidase-like 51	AT2G27920-serine carboxypeptidase-like 51	High	0	0	0	0	0	0	0	0	0	0	1	1	0	28811.9
MA_10069449g0010	YLS3-like isoform X1	AT2G44300-Bifunctional inhibitor/lipid-transfer protein/seed storage 2S albumin superfamily protein	High	0	0	0	0	0	0	0	1	0	1	0	0	0	892169
MA_10094952g0010	probable xyloglucan endotransglucosylase hydrolase B	AT2G06850-xyloglucan endotransglucosylase/hydrolase 4	High	0	0	0	0	0	0	1	0	0	0	1	0	0	492942		X			X
MA_10163020g0010	6-phosphogluconate dehydrogenase	AT3G02360-6-phosphogluconate dehydrogenase family protein	High	0	0	0	0	0	0	1	0	1	0	0	0	0	65211.2	X				X
MA_10199750g0010	GDSL esterase lipase At1g74460	AT1G74460-GDSL-like Lipase/Acylhydrolase superfamily protein	High	0	0	0	0	0	1	0	0	0	0	1	0	0	28433.6
MA_10254376g0010	UPF0664 stress-induced	AT5G11680-classical AGP protein	High	0	0	0	0	0	1	1	0	0	0	0	0	0	207696			X	X	X
MA_102655g0010	profilin-1	AT5G56600-profilin	High	0	0	1	0	0	1	0	0	0	0	0	0	0	411117		X			X
MA_102961g0010	BAHD family clade I	AT5G07860-HXXXD-type acyl-transferase family protein	High	0	0	0	0	0	0	1	0	0	1	0	0	0	2.057e+06
MA_10425915g0010	EXORDIUM-like 2		High	0	0	0	0	0	0	1	0	1	0	0	0	0	276894
MA_10427190g0010	syntaxin-132	AT3G03800-syntaxin of plants 131	High	0	0	0	0	0	0	2	0	0	0	0	0	0	20284.1
MA_10427285g0010	probable L-gulonolactone oxidase 6	AT2G46740-D-arabinono-1,4-lactone oxidase family protein	High	0	0	0	0	0	1	1	0	0	0	0	0	0	0		X			X
MA_10427394g0020	transcription factor FER-LIKE IRON DEFICIENCY-INDUCED TRANSCRIPTION FACTOR-like	AT2G28160-FER-like regulator of iron uptake	High	1	0	0	0	0	1	0	0	0	0	0	0	0	56206.6
MA_10428218g0010	flowering locus K homology domain	AT3G04610-RNA-binding KH domain-containing protein	High	0	0	0	0	0	0	1	1	0	0	0	0	0	29880.2
MA_10428415g0010	EXGT1 family	AT5G13870-xyloglucan endotransglucosylase/hydrolase 5	High	0	0	2	0	0	0	0	0	0	0	0	0	0	424371
MA_10428545g0010	TMV resistance N-like	AT5G36930-Disease resistance protein (TIR-NBS-LRR class) family	High	0	0	0	1	0	1	0	0	0	0	0	0	0	122456	X				X
MA_10428603g0020	probable pectate lyase 18	AT5G63180-Pectin lyase-like superfamily protein	High	0	0	0	0	0	1	1	0	0	0	0	0	0	41966.5
MA_10429369g0010	purple acid phosphatase 23	AT3G07130-purple acid phosphatase 15	High	0	0	1	0	0	0	1	0	0	0	0	0	0	29164		X	X	X	X
MA_10429422g0010	desiccation-related At2g46140	AT2G44060-Late embryogenesis abundant protein, group 2	High	0	0	0	0	0	0	1	0	1	0	0	0	0	68877.5
MA_10431031g0010	endoplasmin homolog	AT4G24190-Chaperone protein htpG family protein	High	0	0	0	0	0	0	0	0	2	0	0	0	0	60713.7	X				X
MA_10431459g0010	sorbitol dehydrogenase	AT5G51970-GroES-like zinc-binding alcohol dehydrogenase family protein	High	0	0	0	0	0	0	1	0	1	0	0	0	0	63429.4	X				X
MA_10432086g0020	xyloglucan endotransglycosylase hydrolase	AT4G25810-xyloglucan endotransglycosylase 6	High	0	0	0	0	0	1	0	0	0	0	0	1	0	254343
MA_10432094g0010	sucrose synthase 2	AT4G02280-sucrose synthase 3	High	0	0	0	0	0	0	0	0	1	1	0	0	0	77141.4		X			X
MA_10432693g0010	alcohol		High	0	0	0	0	0	0	1	0	1	0	0	0	0	76313.7	X				X
MA_10433807g0010	L-ascorbate oxidase	AT5G21105-Plant L-ascorbate oxidase	High	0	0	1	0	0	1	0	0	0	0	0	0	0	45175
MA_10433951g0030	cysteine ase inhibitor	AT2G40880-cystatin A	High	0	0	0	0	0	0	0	0	0	0	2	0	0	73470.1				X	X
MA_10434864g0010	laccase	AT2G30210-laccase 3	High	0	0	0	0	0	0	1	0	1	0	0	0	0	761110
MA_10435307g0010	subtilisin-like protease	AT4G10550-Subtilase family protein	High	0	0	0	0	0	0	1	0	1	0	0	0	0	41291.5
MA_10435640g0010	beta-galactosidase 2	AT3G13750-beta galactosidase 1	High	0	0	1	0	0	1	0	0	0	0	0	0	0	0		X		X	X
MA_10435757g0010	serine carboxypeptidase-like enzyme	AT1G15000-serine carboxypeptidase-like 50	High	0	0	0	0	0	0	2	0	0	0	0	0	0	241075
MA_10435769g0010	subtilisin-like protease	AT5G67360-Subtilase family protein	High	0	0	0	0	0	0	0	0	0	2	0	0	0	79750.4				X	X
MA_10436348g0010	probable xyloglucan endotransglucosylase hydrolase 8	AT1G11545-xyloglucan endotransglucosylase/hydrolase 8	High	0	0	1	0	0	0	0	0	0	0	0	1	0	142196		X			X
MA_10436490g0010	fasciclin-like arabinogalactan 10	AT2G45470-FASCICLIN-like arabinogalactan protein 8	High	0	0	0	0	0	0	1	0	0	0	1	0	0	26648.7
MA_10436589g0010	glucan endo-1,3-beta-glucosidase 3	AT2G01630-O-Glycosyl hydrolases family 17 protein	High	0	0	1	0	0	0	1	0	0	0	0	0	0	53704.3
MA_10437148g0010	catalase isozyme 1	AT4G35090-catalase 2	High	0	0	0	0	0	0	1	0	0	1	0	0	0	51932.4				X	X
MA_106167g0010	uncharacterized protein LOC110024878 isoform X2		High	0	0	0	0	0	0	1	0	1	0	0	0	0	295806
MA_11179g0010	ATP synthase subunit mitochondrial	AT5G08680-ATP synthase alpha/beta family protein	High	0	0	0	0	0	0	0	0	1	1	0	0	0	36493.3	X				X
MA_112179g0010	actin-depolymerizing factor 7	AT4G00680-actin depolymerizing factor 8	High	0	0	0	0	0	1	0	0	0	1	0	0	0	0		X			X
MA_11372g0010	peptide-N4-(N-acetyl-beta-glucosaminyl)asparagine amidase A-like	AT3G14920-Peptide-N4-(N-acetyl-beta-glucosaminyl)asparagine amidase A protein	High	0	0	0	0	0	0	2	0	0	0	0	0	0	129623
MA_119111g0010	trichome birefringence-like 36	AT3G54260-TRICHOME BIREFRINGENCE-LIKE 36	High	0	0	0	0	0	0	1	0	1	0	0	0	0	67976.5	X				X
MA_121500g0010	thiol protease aleurain-like	AT3G45310-Cysteine proteinases superfamily protein	High	0	0	0	0	0	0	1	0	0	1	0	0	0	102781				X	X
MA_12242g0010	disulfide isomerase-like 2-3		High	0	0	0	0	0	0	1	0	1	0	0	0	0	110306	X				X
MA_130835g0010	glyceraldehyde-3-phosphate dehydrogenase chloroplastic	AT1G79530-glyceraldehyde-3-phosphate dehydrogenase of plastid 1	High	1	0	0	0	0	0	0	0	1	0	0	0	0	0	X				X
MA_13416g0010	aspartyl protease family 1-like	AT4G35880-Eukaryotic aspartyl protease family protein	High	0	0	0	0	0	1	0	0	0	0	1	0	0	56788.1
MA_13436g0010	FT-interacting 1	AT3G57880-Calcium-dependent lipid-binding (CaLB domain) plant phosphoribosyltransferase family protein	High	0	0	0	0	0	2	0	0	0	0	0	0	0	73382.2
MA_141445g0010	GDP-mannose 3,5-epimerase 1	AT5G28840-GDP-D-mannose 3',5'-epimerase	High	0	0	0	0	0	1	0	0	1	0	0	0	0	109434	X				X
MA_15508g0010	glutamine synthetase	AT5G37600-hypothetical protein	High	0	0	0	0	0	0	2	0	0	0	0	0	0	40697.6		X	X	X	X
MA_159244g0020	class IV chitinase	AT2G43590-Chitinase family protein	High	0	1	0	0	0	1	0	0	0	0	0	0	0	178828
MA_172962g0010	peptide-N4-(N-acetyl-beta-glucosaminyl)asparagine amidase A-like	AT3G14920-Peptide-N4-(N-acetyl-beta-glucosaminyl)asparagine amidase A protein	High	0	0	0	0	0	0	2	0	0	0	0	0	0	158179
MA_177306g0010	pectinesterase-like	AT1G53830-pectin methylesterase 2	High	0	0	0	0	0	0	0	0	0	0	0	2	0	0
MA_19979g0010	probable leucine-rich repeat receptor kinase At5g63930	AT2G45340-Leucine-rich repeat protein kinase family protein	High	0	0	0	1	0	1	0	0	0	0	0	0	0	341227
MA_20223g0020	peroxidase 72-like	AT5G66390-Peroxidase superfamily protein	High	0	0	0	0	1	0	0	0	0	0	0	1	0	120973
MA_204448g0010	unknown		High	0	0	1	0	0	0	0	1	0	0	0	0	0	243691
MA_204448g0020	unknown		High	0	0	0	0	0	0	0	0	0	2	0	0	0	146630		X			X
MA_205286g0010	beta-hexosaminidase 3	AT1G65590-beta-hexosaminidase 3	High	0	0	0	0	0	0	1	0	1	0	0	0	0	63714
MA_208144g0010	probable beta-D-xylosidase 7	AT1G78060-Glycosyl hydrolase family protein	High	0	0	0	0	0	0	1	0	0	0	1	0	0	78892
MA_21130g0010	chaperone 1	AT1G74310-heat shock protein 101	High	0	0	0	0	0	0	1	1	0	0	0	0	0	17425.2		X			X
MA_230579g0020	tubulin beta-5 chain	AT5G12250-beta-6 tubulin	High	0	0	0	0	0	0	0	0	2	0	0	0	0	823102
MA_230960g0010	non-specific lipid-transfer 4-like	AT2G37870-Bifunctional inhibitor/lipid-transfer protein/seed storage 2S albumin superfamily protein	High	0	0	0	0	0	0	0	0	0	2	0	0	0	139961
MA_2450g0010	serpin-ZX	AT1G47710-Serine protease inhibitor (SERPIN) family protein	High	0	0	0	0	0	0	1	0	0	0	1	0	0	85732.5	X				X
MA_25590g0010	Chromatin assembly factor 1 subunit	AT1G28190-hypothetical protein	High	0	0	0	0	0	0	1	0	1	0	0	0	0	99456.7
MA_271349g0010	aldehyde dehydrogenase family 2 member C4-like	AT1G23800-aldehyde dehydrogenase 2B7	High	0	0	0	0	0	0	0	0	2	0	0	0	0	133837	X				X
MA_319g0020	sucrose synthase 2	AT4G02280-sucrose synthase 3	High	0	0	0	0	0	0	0	0	2	0	0	0	0	129709	X	X			X
MA_32288g0010	expansin A1	AT2G40610-expansin A8	High	0	0	0	0	0	0	0	2	0	0	0	0	0	190192	X	X			X
MA_3636g0010	uncharacterized transmembrane DDB_G0289901	AT3G16760-Tetratricopeptide repeat (TPR)-like superfamily protein	High	1	0	0	0	0	1	0	0	0	0	0	0	0	44108.8		X			X
MA_412517g0010	phospholipase A1- chloroplastic		High	0	0	0	0	0	0	1	0	0	1	0	0	0	164475
MA_41308g0010	alpha-galactosidase	AT5G08370-alpha-galactosidase 2	High	0	0	1	1	0	0	0	0	0	0	0	0	0	169452
MA_44504g0020	carbohydrate binding domain-containing precursor	AT2G34510-choice-of-anchor C domain protein, putative (Protein of unknown function, DUF642)	High	0	0	0	1	0	1	0	0	0	0	0	0	0	111228		X			X
MA_470233g0010	pyruvate decarboxylase 2	AT5G01320-Thiamine pyrophosphate dependent pyruvate decarboxylase family protein	High	0	0	0	0	0	0	1	0	1	0	0	0	0	122269
MA_48769g0010	Wall-associated receptor kinase galacturonan-binding domain	AT3G17350-wall-associated receptor kinase carboxy-terminal protein	High	0	0	0	0	0	0	2	0	0	0	0	0	0	59662.4		X			X
MA_4893405g0010	laccase		High	0	0	0	0	0	0	1	0	1	0	0	0	0	1.45424e+06		X			X
MA_5981825g0010	V-type proton ATPase 16 kDa proteolipid subunit	AT1G19910-ATPase, F0/V0 complex, subunit C protein	High	0	0	0	0	0	0	0	0	1	1	0	0	0	0
MA_631234g0010	unknown		High	0	0	0	0	0	0	0	1	0	0	1	0	0	87735.3				X	X
MA_683665g0010	pentatricopeptide repeat-containing mitochondrial-like	AT4G13650-Pentatricopeptide repeat (PPR) superfamily protein	High	0	0	0	0	0	1	1	0	0	0	0	0	0	40878.5
MA_734639g0010	SDD1	AT5G67360-Subtilase family protein	High	0	0	0	0	0	0	2	0	0	0	0	0	0	26599.7
MA_77201g0010	pentatricopeptide repeat-containing mitochondrial	AT1G79490-Pentatricopeptide repeat (PPR) superfamily protein	High	0	0	0	0	0	0	0	0	0	0	1	1	0	23679.1
MA_8443026g0010	tau class glutathione S-transferase	AT1G59670-glutathione S-transferase TAU 15	High	0	0	0	0	0	0	0	0	1	1	0	0	0	10040.3
MA_8701313g0010	FLX-like 1 isoform X1	AT3G04230-Ribosomal protein S5 domain 2-like superfamily protein	High	0	0	0	0	0	0	1	1	0	0	0	0	0	45390.9				X	X
MA_8708140g0010	gamma-interferon-inducible lysosomal thiol reductase-like	AT1G07080-Thioredoxin superfamily protein	High	0	0	1	0	0	1	0	0	0	0	0	0	0	106004
MA_874084g0010	antimicrobial Gnk2-1	AT5G48540-receptor-like protein kinase-related family protein	High	0	0	0	0	0	0	0	0	1	1	0	0	0	54153.5
MA_906551g0010	probable pectinesterase pectinesterase inhibitor 51		High	0	0	0	0	0	0	0	0	0	0	2	0	0	18185.9
MA_907632g0010	pathogenesis-related PR-1	AT5G57625-CAP (Cysteine-rich secretory proteins, Antigen 5, and Pathogenesis-related 1 protein) superfamily protein	High	0	0	0	0	0	0	2	0	0	0	0	0	0	31253.2
MA_909864g0010	aldehyde dehydrogenase family 2 member C4	AT3G48000-aldehyde dehydrogenase 2B4	High	0	0	0	0	0	0	1	0	0	1	0	0	0	69643.7	X				X
MA_91692g0010	probable aspartyl protease At4g16563	AT3G52500-Eukaryotic aspartyl protease family protein	High	0	1	0	0	0	0	1	0	0	0	0	0	0	29223.2
MA_93046g0010	coatomer subunit gamma-2	AT4G34450-coatomer gamma-2 subunit, putative / gamma-2 coat protein, putative / gamma-2 COP	High	0	0	0	0	0	0	1	0	1	0	0	0	0	44258.7
MA_942991g0010	elongation factor chloroplastic-like	AT4G20360-RAB GTPase homolog E1B	High	0	0	0	0	0	0	0	1	0	1	0	0	0	18762.4
MA_97627g0010	ru large subunit-binding subunit chloroplastic	AT3G13470-TCP-1/cpn60 chaperonin family protein	High	0	0	0	0	0	0	1	0	1	0	0	0	0	22760
MA_9992178g0010	cysteine protease RD19A-like	AT4G39090-Papain family cysteine protease	High	0	0	0	0	0	0	1	0	1	0	0	0	0	42264.6				X	X
MA_177306g0010	pectinesterase-like	AT1G53830-pectin methylesterase 2	High	0	0	0	0	0	0	0	0	0	0	0	2	0	0

## Sheet: S3C
Supplementary Table S3C. Proteins detected in unconcentrated, extracellular vesicle (EV)-depleted culture medium samples (lignin-forming, 10 days). Number of unique peptides identified in replicates "A", "B" and "C". The medium proteins compared to the proteins in the EDTA-extracted EV samples (see Supplementary Table S3B) are shown in the Venn diagram. Proteins detected with a Q-value <0.05 and …
Data obtained with nano-LC-Thermo Q-Exactive HF.
							Correlation with the core monolignol biosynthesis genes' (Jokipii-Lukkari et al. 2018, Plant Physiol. 176, 2851–2870) expression as analysed in Väisänen et al. (2020; J Exp Bot. 71, 6379-6395). Following datasets were used: Lignin-forming, tissue-cultured cells (Laitinen et al. 2017, Plant Physiol. 174, 1449-1475), ConGenIE data (Nystedt et al. 2013, Nature 497, 579), Norwood data (Jokipii-Luukka…
Protein ID	Annotation	Closest Arabidopsis homolog	Gene confidence level	EV-diminished unconcentrated culture medium (10 d)			Tissue culture: all baits	Congenie: selected baits	Norwood: all baits	Ray-tracheid: selected baits	Correlation in any of the datasets
				A	B	C
MA_10103038g0010	anti-microbial		High	1		1
MA_102349g0010	Beta-D-xylosidase 4	AT5G64570-beta-D-xylosidase 4	High	2	1
MA_10430424g0010:AAQ17050.1	class IV chitinase	AT3G54420-homolog of carrot EP3-3 chitinase	High	2			X				X
MA_10432865g0020: CAX03539.1	peroxidase 12	AT1G71695-Peroxidase superfamily protein	High	6		3	X	X			X
MA_10433186g0010	extracellular ribonuclease LE-like	AT2G02990-ribonuclease 1	High	2		1
MA_118630g0010	early nodulin 1		High	2		1
MA_38395g0020:CAH10840.1	cationic peroxidase 1-like	AT5G05340-Peroxidase superfamily protein	Medium	3		2
MA_38571g0010	lipid-transfer DIR1	AT5G48485-Bifunctional inhibitor/lipid-transfer protein/seed storage 2S albumin superfamily protein	High	1		1
MA_8765487g0010	Bifunctional inhibitor plant lipid transfer seed storage helical domain-containing	AT4G30880-Bifunctional inhibitor/lipid-transfer protein/seed storage 2S albumin superfamily protein	High	4		2
MA_9603551g0010	cysteine-rich repeat secretory 38	AT3G22060-Receptor-like protein kinase-related family protein	High	3
						1

## Sheet: S3D
Supplementary Table S3D. Proteins detected in extracellular vesicle (EV)-depleted, concentrated culture medium samples (timepoints 10 d, 10 d KI). Number of unique peptides identified in replicates "A", "B" and "C". The medium proteins compared to the proteins in the EDTA-extracted EV samples (see Supplementary Table S3B) are shown in the Venn diagram. Proteins detected with a Q-value <0.05 and F…
Data obtained with nano-LC-Thermo Q-Exactive HF.
				Medium 10 d; Lignin-forming			Medium 10 d KI; non-lignin-forming					Correlation with the core monolignol biosynthesis genes' (Jokipii-Lukkari et al. 2018, Plant Physiol. 176, 2851–2870) expression as analysed in Väisänen et al. (2020; J Exp Bot. 71, 6379-6395). Following datasets were used: Lignin-forming, tissue-cultured cells (Laitinen et al. 2017, Plant Physiol. 174, 1449-1475), ConGenIE data (Nystedt et al. 2013, Nature 497, 579), Norwood data (Jokipii-Luukka…
Gene ID	Annotation	Closest Arabidopsis homolog	Gene confidence level	A	B	C	A	B	C	Median of identified peptides per protein	Average abundancy	Tissue culture: all baits	Congenie: selected baits	Norwood: all baits	Ray-tracheid: selected baits	Correlation in any of the datasets
MA_102349g0010	Beta-D-xylosidase 4	AT5G64570-beta-D-xylosidase 4	High	25	25	27	25	31	18	25	1.76854e+08
MA_119796g0010	peroxidase 73-like	AT4G37530-Peroxidase superfamily protein	High	12	11	12	9	7	9	10	6.51876e+06
MA_9603551g0010	cysteine-rich repeat secretory 38	AT3G22060-Receptor-like protein kinase-related family protein	High	7	10	8	13	9	12	9.5	9.05692e+07
MA_34216g0010	glycerophosphodiester phosphodiesterase GDPDL3-like	AT5G55480-SHV3-like 1	High	8	8	6	10	8	8	8	1.46015e+07
MA_161013g0010	L-ascorbate oxidase homolog	AT1G76160-SKU5 similar 5	High	11	11	8	6	6	6	7	8.79621e+06
MA_11716g0010	glucan endo-1,3-beta-glucosidase	AT5G24318-O-Glycosyl hydrolases family 17 protein	High	8	9	9	7	7	6	7.5	2.72314e+07
MA_10426907g0010	aspartic ase nepenthesin-1-like	AT3G54400-Eukaryotic aspartyl protease family protein	High	6	6	8	8	6	10	7	3.84517e+06
MA_10427033g0010	laccase 12	AT5G05390-laccase 12	High	5	5	5	9	13	6	5.5	4.09811e+07	X				X
MA_10432716g0010	beta 1,3 glucanase		High	9	7	7	8	5	7	7	1.03364e+07	X				X
MA_10436490g0010	fasciclin-like arabinogalactan 10	AT2G45470-FASCICLIN-like arabinogalactan protein 8	High	7	7	7	7	8	7	7	3.59246e+07
MA_10436451g0020	probable polygalacturonase	AT4G23500-Pectin lyase-like superfamily protein	High	7	7	7	7	7	7	7	1.50159e+07				X	X
MA_9973625g0010	ASPARTIC PROTEASE IN GUARD CELL 1		High	5	5	4	10	11	7	6	1.14856e+07
MA_10430929g0010	peroxidase	AT5G05340-Peroxidase superfamily protein	High	6	7	6	8	9	5	6.5	1.82876e+08		X			X
MA_39151g0010	beta-xylosidase alpha-L-arabinofuranosidase 2-like	AT5G64570-beta-D-xylosidase 4	High	11	8	7	3	3	9	7.5	2.08413e+06		X			X
MA_10434174g0010	pathogenesis-related PR-4-like	AT3G04720-pathogenesis-related 4	High	7	5	6	7	7	8	7	1.35545e+07
MA_10436440g0010	lysM domain-containing GPI-anchored 1	AT1G21880-lysm domain GPI-anchored protein 1 precursor	High	6	5	5	7	6	8	6	1.2775e+07
MA_8765487g0010	Bifunctional inhibitor plant lipid transfer seed storage helical domain-containing	AT4G30880-Bifunctional inhibitor/lipid-transfer protein/seed storage 2S albumin superfamily protein	High	5	6	5	7	8	6	6	2.28437e+08
MA_874084g0010	antimicrobial Gnk2-1	AT5G48540-receptor-like protein kinase-related family protein	High	5	4	5	8	8	7	6	4.34448e+07
MA_10430990g0010	uncharacterized GPI-anchored At1g61900-like isoform X1	AT1G61900-hypothetical protein	High	5	5	4	7	9	7	6	5.21029e+06		X			X
MA_502530g0010	cationic peroxidase 1-like	AT5G05340-Peroxidase superfamily protein	High	7	4	6	8	6	5	6	2.36861e+07	X				X
MA_42717g0010	endoglucanase 6	AT1G64390-glycosyl hydrolase 9C2	High	2	2	1	10	10	11	6	2.53037e+06
MA_10430613g0010	Plant peroxidase	AT1G71695-Peroxidase superfamily protein	High	6	4	5	6	8	7	6	6.3139e+06
MA_18275g0010	probable LRR receptor-like serine threonine- kinase At1g56140 isoform X2	AT1G56145-Leucine-rich repeat transmembrane protein kinase	High	6	5	6	7	6	6	6	2.12549e+07
MA_467939g0010	expansin-like A2	AT4G38400-expansin-like A2	High	5	5	5	7	8	6	5.5	4.58572e+06
MA_10426833g0010	basic 7S globulin-like	AT1G03220-Eukaryotic aspartyl protease family protein	High	5	5	8	5	5	6	5	6.44924e+06	X				X
MA_1489g0010	defensin 4	AT2G02120-Scorpion toxin-like knottin superfamily protein	High	5	6	4	5	4	5	5	1.15656e+07
MA_118630g0010	early nodulin 1		High	5	5	4	4	7	4	4.5	1.37861e+08
MA_824288g0010	lipid-transfer DIR1	AT5G55460-Bifunctional inhibitor/lipid-transfer protein/seed storage 2S albumin superfamily protein	High	4	3	3	5	8	5	4.5	9.79752e+07		X			X
MA_10431579g0010	pollen allergen	AT1G23460-Pectin lyase-like superfamily protein	High	4	5	4	5	5	5	5	2.08633e+07
MA_10427514g0010	class IV chitinase	AT2G43590-Chitinase family protein	High	5	4	4	4	5	5	4.5	1.07643e+07	X				X
MA_185360g0010	cationic peroxidase 1	AT5G05340-Peroxidase superfamily protein	High	4	3	2	6	2	9	3.5	5.23079e+06		X			X
MA_93495g0010	polyubiquitin (ubq10)	AT4G05320-polyubiquitin 10	High	3	6	4	4	5	4	4	2.67785e+07
MA_19953g0020	pathogenesis-related 5-like	AT1G19320-Pathogenesis-related thaumatin superfamily protein	High	6	4	5	3	4	4	4	9.52233e+06	X				X
MA_35233g0010	cysteine-rich repeat secretory 55	AT3G22060-Receptor-like protein kinase-related family protein	High	3	4	5	4	6	3	4	1.72222e+07
MA_195678g0010	cysteine-rich repeat secretory 55	AT3G22060-Receptor-like protein kinase-related family protein	High	3	5	4	5	4	4	4	3.16349e+07	X				X
MA_10435976g0010	cationic peroxidase 1-like	AT5G05340-Peroxidase superfamily protein	High	3	2	4	4	5	4	4	7.03778e+06		X			X
MA_107601g0010	non-specific lipid-transfer 6-like	AT2G18370-Bifunctional inhibitor/lipid-transfer protein/seed storage 2S albumin superfamily protein	High	3	4	3	4	4	4	4	6.06705e+06		X			X
MA_158988g0010	endonuclease 4-like	AT4G21585-endonuclease 4	High	4	4	2	4	3	5	4	1.71473e+06
MA_119222g0010	GDSL esterase lipase At5g55050-like	AT5G55050-GDSL-like Lipase/Acylhydrolase superfamily protein	High	3	2	2	4	5	6	3.5	3.73504e+06
MA_10432685g0010	pectin acetylesterase 8-like	AT4G19420-Pectinacetylesterase family protein	High	8	6	4	2	1	1	3	1.85237e+06
MA_8921185g0010	basic endochitinase	AT3G12500-basic chitinase	High	3	3	3	3	6	3	3	1.40918e+07	X				X
MA_132199g0010	thaumatin 1b	AT4G38660-Pathogenesis-related thaumatin superfamily protein	High	3	3	2	4	6	3	3	2.78536e+07
MA_81028g0010	non-specific lipid-transfer 6-like	AT2G18370-Bifunctional inhibitor/lipid-transfer protein/seed storage 2S albumin superfamily protein	High	3	4	3	4	4	3	3.5	2.62587e+06
MA_207021g0010	cationic peroxidase 1-like	AT5G05340-Peroxidase superfamily protein	High	3	3	3	4	4	3	3	1.43345e+08
MA_10432213g0010	21 kDa -like	AT2G01610-Plant invertase/pectin methylesterase inhibitor superfamily protein	High	2	3	4	4	3	4	3.5	4.30265e+06
MA_96623g0010	basic 7S globulin-like	AT1G03230-Eukaryotic aspartyl protease family protein	High	4	4	2	4	3	3	3.5	3.8947e+06	X				X
MA_4040g0010	polyubiquitin 3-like isoform X3	AT4G05320-polyubiquitin 10	High	4	2	2	4	4	3	3.5	2.17647e+07
MA_100985g0010	leucine-rich repeat extensin 4	AT4G13340-Leucine-rich repeat (LRR) family protein	High	0	1	0	6	7	5	3	1.28584e+06
MA_3486g0010	peroxidase 72-like	AT5G66390-Peroxidase superfamily protein	High	5	4	6	1	2	1	3	1.45769e+06
MA_707397g0010	non-specific lipid-transfer 1-like	AT5G59320-lipid transfer protein 3	High	3	3	3	2	3	4	3	6.37436e+07
MA_132614g0010	plant defensin SPI1B	AT2G02120-Scorpion toxin-like knottin superfamily protein	High	3	3	2	3	4	3	3	1.40879e+07
MA_17906g0010	phosphatidylglycerol phosphatidylinositol transfer DDB_G0282179	AT5G06480-Immunoglobulin E-set superfamily protein	High	3	1	2	4	5	3	3	1.49325e+06				X	X
MA_2704g0010	basic 7S globulin-like	AT1G03220-Eukaryotic aspartyl protease family protein	High	3	4	4	2	2	3	3	4.76621e+06	X				X
MA_202096g0010	glucan endo-1,3-beta-glucosidase-like	AT4G16260-Glycosyl hydrolase superfamily protein	High	3	3	3	3	2	3	3	1.4636e+06
MA_216772g0010	G-type lectin S-receptor-like serine threonine- kinase SD2-5	AT1G78830-Curculin-like (mannose-binding) lectin family protein	High	3	3	2	4	2	3	3	1.50819e+06
MA_10103038g0010	anti-microbial		High	2	3	2	4	2	3	2.5	1.86765e+08
MA_174616g0010	GNK2_GINBI ame: Full=Antifungal ginkbilobin-2 Flags: Precursor	AT3G60720-plasmodesmata-located protein 8	High	2	2	2	2	5	3	2	4.48734e+07
MA_6646362g0010	unknown		High	2	0	1	3	4	6	2.5	1.75249e+06
MA_45879g0010	cysteine-rich repeat secretory 38-like	AT3G22060-Receptor-like protein kinase-related family protein	High	2	2	1	3	5	3	2.5	1.86856e+06	X				X
MA_10436707g0010	alpha-xylosidase 1-like	AT1G68560-alpha-xylosidase 1	High	4	1	2	4	3	2	2.5	1.519e+06
MA_189802g0010	Thaumatin		High	3	3	4	2	1	3	3	499494	X				X
MA_10313114g0010	basic endochitinase	AT3G12500-basic chitinase	High	5	4	4	1	1	1	2.5	2.16255e+06
MA_67291g0010	laccase	AT5G05390-laccase 12	High	3	5	3	1	2	2	2.5	910541	X				X
MA_10434201g0010	thaumatin	AT4G11650-osmotin 34	High	2	3	2	3	3	2	2.5	3.15132e+06	X				X
MA_113542g0010	cysteine-rich repeat secretory 55	AT5G48540-receptor-like protein kinase-related family protein	High	3	2	3	3	2	2	2.5	882531	X				X
MA_24673g0010	aspartic ase 2	AT5G22850-Eukaryotic aspartyl protease family protein	High	3	3	3	1	2	3	3	1.09949e+06
MA_98378g0010	EXORDIUM-like 2	AT5G64260-EXORDIUM like 2	High	4	2	3	2	2	2	2	988127	X				X
MA_10433117g0010	auxin induced cell wall		High	5	3	3	1	1	2	2.5	436586
MA_9573747g0010	peroxidase 15-like	AT5G06720-peroxidase 2	High	2	3	2	2	3	2	2	8.26576e+06
MA_159011g0010	PI-PLC X domain-containing At5g67130	AT1G49740-PLC-like phosphodiesterases superfamily protein	High	3	1	3	2	3	2	2.5	1.00125e+06
MA_6146025g0010	aspartyl protease AED3-like	AT3G54400-Eukaryotic aspartyl protease family protein	High	2	2	2	3	2	3	2	3.49282e+06
MA_38571g0010	lipid-transfer DIR1	AT5G48485-Bifunctional inhibitor/lipid-transfer protein/seed storage 2S albumin superfamily protein	High	3	2	2	2	3	2	2	1.64002e+08
MA_25919g0010	cationic peroxidase 1-like	AT5G05340-Peroxidase superfamily protein	High	2	1	2	3	3	2	2	2.34949e+06
MA_427851g0010	probable polygalacturonase At1g80170	AT1G80170-Pectin lyase-like superfamily protein	High	2	2	2	2	2	2	2	5.24223e+06
MA_9333705g0010	BSP domain-containing	AT2G15220-Plant basic secretory protein (BSP) family protein	High	2	1	3	3	1	2	2	697803	X				X
MA_54403g0020	alpha-galactosidase-like	AT5G08370-alpha-galactosidase 2	High	4	5	3	0	0	0	1.5	878349	X	X			X
MA_14445g0010	probable glucan 1,3-beta-glucosidase A		High	0	2	2	1	1	5	1.5	314309
MA_6505g0010	thaumatin	AT4G11650-osmotin 34	High	2	0	0	3	3	3	2.5	860883	X				X
MA_10436904g0010	CO(2)-response secreted protease	AT1G20160-Subtilisin-like serine endopeptidase family protein	High	2	0	0	2	3	4	2	1.64807e+06	X				X
MA_7283265g0010	kiwellin		High	0	1	1	3	3	3	2	635567	X				X
MA_9997092g0010	lipid transfer VAS	AT2G37870-Bifunctional inhibitor/lipid-transfer protein/seed storage 2S albumin superfamily protein	High	2	2	2	1	2	2	2	1.66866e+06	X				X
MA_10433896g0010	cysteine-rich repeat secretory 15	AT5G37660-plasmodesmata-located protein 7	High	1	2	0	2	3	3	2	2.22525e+06
MA_10086937g0010	peamaclein-like	AT2G39540-Gibberellin-regulated family protein	High	2	2	1	2	2	2	2	5.12083e+06
MA_489467g0010	glycoside hydrolase family 71		High	1	1	1	2	3	3	1.5	287361	X				X
MA_8035959g0010	pathogenesis-related PR-4-like	AT3G04720-pathogenesis-related 4	High	1	2	1	2	3	2	2	2.47299e+06
MA_10069449g0010	YLS3-like isoform X1	AT2G44300-Bifunctional inhibitor/lipid-transfer protein/seed storage 2S albumin superfamily protein	High	3	1	2	1	3	1	1.5	2.43416e+06
MA_10432865g0020	peroxidase 12	AT1G71695-Peroxidase superfamily protein	High	1	0	1	2	4	2	1.5	536692	X	X			X
MA_80193g0010	chemocyanin precursor	AT2G02850-plantacyanin	High	2	3	1	1	2	1	1.5	3.90408e+06				X	X
MA_96757g0010	cationic peroxidase 1-like	AT5G05340-Peroxidase superfamily protein	High	1	2	1	2	1	2	1.5	1.72844e+06
MA_9486g0010	lysM domain-containing GPI-anchored 1	AT1G21880-lysm domain GPI-anchored protein 1 precursor	High	2	0	1	2	2	2	2	546342	X		X	X	X
MA_9957327g0010	late embryogenesis abundant		High	2	2	1	1	1	2	1.5	1.29983e+06	X				X
MA_4090945g0010	late embryogenesis abundant		High	2	1	2	1	1	2	1.5	2.54099e+06	X				X
MA_10435326g0010	class VII chitinase	AT3G54420-homolog of carrot EP3-3 chitinase	High	1	1	1	2	1	3	1	6.85113e+06
MA_106330g0010	lipid-transfer DIR1	AT5G48485-Bifunctional inhibitor/lipid-transfer protein/seed storage 2S albumin superfamily protein	High	2	2	1	0	2	2	2	3.6343e+06	X				X
MA_25308g0010			High	1	1	2	1	3	1	1	3.77015e+06	X				X
MA_8038g0010	glucan endo-1,3-beta-glucosidase 12-like	AT5G24318-O-Glycosyl hydrolases family 17 protein	High	3	3	2	0	0	1	1.5	518782		X			X
MA_467548g0010	PMR5	AT5G58600-Pmr5/Cas1p GDSL/SGNH-like acyl-esterase family protein (DUF828)	High	3	1	5	0	0	0	0.5	423362		X			X
MA_770477g0010	DUF642 domain-containing	AT5G25460-transmembrane protein, putative (Protein of unknown function, DUF642)	High	4	3	2	0	0	0	1	436833
MA_133864g0010	thaumatin 1b	AT1G75800-Pathogenesis-related thaumatin superfamily protein	High	0	0	0	1	3	4	0.5	492261
MA_10433186g0010	extracellular ribonuclease LE-like	AT2G02990-ribonuclease 1	High	2	2	1	1	0	2	1.5	4.53272e+06
MA_140124g0010	Beta-xylosidase alpha-L-arabinofuranosidase 2	AT5G64570-beta-D-xylosidase 4	High	2	2	1	2	0	1	1.5	1.09007e+07	X	X			X
MA_7544918g0010	class IV chitinase	AT2G43590-Chitinase family protein	High	2	2	1	1	1	1	1	2.55579e+06
MA_10433458g0020	thaumatin	AT4G11650-osmotin 34	High	2	2	1	1	1	1	1	606092	X				X
MA_495624g0010	probable pectinesterase pectinesterase inhibitor 51	AT5G09760-Plant invertase/pectin methylesterase inhibitor superfamily	High	1	1	2	0	2	2	1.5	457574
MA_10436589g0010	glucan endo-1,3-beta-glucosidase 3	AT2G01630-O-Glycosyl hydrolases family 17 protein	High	1	1	3	1	0	2	1	426422
MA_9571224g0010	lysosomal Pro-X carboxypeptidase	AT2G24280-alpha/beta-Hydrolases superfamily protein	High	0	3	0	1	3	1	1	3.10004e+06
MA_10436580g0020	purple acid phosphatase 22-like	AT3G20500-purple acid phosphatase 18	High	2	2	0	0	2	2	2	148818		X			X
MA_67006g0010	glucan endo-1,3-beta-glucosidase 7	AT2G16230-O-Glycosyl hydrolases family 17 protein	High	2	0	0	2	2	2	2	554976
MA_208475g0010	laccase-12-like isoform X1	AT5G05390-laccase 12	High	3	3	2	0	0	0	1	833152		X			X
MA_382859g0010	uncharacterized protein A4U43_C03F9910	AT1G65350-ubiquitin 13	High	0	2	1	2	1	1	1	2.07581e+06
MA_295712g0010	class VII chitinase	AT3G54420-homolog of carrot EP3-3 chitinase	High	0	1	0	2	2	2	1.5	1.31504e+06	X				X
MA_124661g0010	acidic mammalian chitinase	AT4G19810-Glycosyl hydrolase family protein with chitinase insertion domain-containing protein	High	0	0	0	3	2	2	1	391388
MA_10433458g0010	thaumatin	AT4G11650-osmotin 34	High	2	0	1	2	1	1	1	359924	X				X
MA_10702g0010	chitinase 2-like		High	1	1	2	1	1	1	1	573967
MA_177306g0010	pectinesterase-like	AT1G53830-pectin methylesterase 2	High	1	2	1	1	1	1	1	231997
MA_469246g0010	peamaclein-like	AT2G14900-Gibberellin-regulated family protein	High	1	1	1	1	1	2	1	940609
MA_214829g0010	BSP domain-containing protien precursor	AT2G15220-Plant basic secretory protein (BSP) family protein	High	1	1	0	2	2	1	1	1.93048e+06	X				X
MA_456304g0010	unknown	AT1G02180-ferredoxin-like protein	High	1	2	1	1	2	0	1	179428		X	X		X
MA_342462g0010	thaumatin 1b	AT1G18250-Pathogenesis-related thaumatin superfamily protein	High	1	1	3	1	1	0	1	210791
MA_10432379g0020	peroxidase 4-like	AT5G05340-Peroxidase superfamily protein	High	0	1	1	1	2	1	1	124048
MA_479818g0010	probable glucan 1,3-beta-glucosidase A		High	0	1	1	2	1	1	1	837779
MA_2025g0010	probable glucan endo-1,3-beta-glucosidase A6	AT3G07320-O-Glycosyl hydrolases family 17 protein	High	1	1	1	1	1	1	1	1.95307e+06		X			X
MA_248276g0010	anti-microbial		High	2	0	2	0	0	2	1	522482
MA_17470g0010	probable glucan endo-1,3-beta-glucosidase A6	AT3G23770-O-Glycosyl hydrolases family 17 protein	High	1	1	1	1	1	1	1	1.56715e+06
MA_498957g0010	basic 7S globulin-like	AT1G03220-Eukaryotic aspartyl protease family protein	High	1	1	1	1	1	1	1	999525
MA_941735g0010	ase inhibitor PSI-		High	1	1	1	1	1	1	1	2.49862e+06	X				X
MA_110832g0010	monocopper oxidase SKU5	AT4G12420-Cupredoxin superfamily protein	High	0	1	1	1	1	2	1	750256
MA_8960362g0010	class I chitinase	AT3G12500-basic chitinase	High	1	1	1	1	1	1	1	5.66725e+06	X				X
MA_10436581g0010	lipid transfer VAS	AT1G70250-receptor serine/threonine kinase	High	1	1	1	1	1	1	1	2.49346e+06
MA_53055g0010	early nodulin-55-2	AT1G21090-Cupredoxin superfamily protein	High	1	1	1	1	1	1	1	393332
MA_15029g0010	unknown		High	1	1	1	1	1	1	1	2.35195e+06		X			X
MA_176241g0010	anti-microbial		High	1	1	1	1	1	1	1	695325
MA_10426829g0010	GDSL esterase lipase At4g01130	AT4G01130-GDSL-like Lipase/Acylhydrolase superfamily protein	High	1	1	1	1	1	1	1	910460
MA_412517g0010	phospholipase A1- chloroplastic		High	1	1	1	1	1	1	1	3.88318e+06
MA_10432489g0010	DUF642 domain-containing	AT4G32460-choice-of-anchor C domain protein, putative (Protein of unknown function, DUF642)	High	2	2	2	0	0	0	1	307788
MA_17567g0010	polyubiquitin	AT4G02890-Ubiquitin family protein	High	1	1	1	0	1	1	1	7.91619e+06
MA_10427957g0010	aspartyl protease family 2-like		High	1	1	1	1	0	1	1	302838
MA_30833g0020	alpha-amylase isozyme 3D-like	AT4G25000-alpha-amylase-like protein	High	0	0	0	2	0	3	0	183385	X				X
MA_10430728g0010	lysosomal Pro-X carboxypeptidase-like	AT5G22860-Serine carboxypeptidase S28 family protein	High	1	0	1	1	0	2	1	984626
MA_88519g0010	probable polygalacturonase	AT3G62110-Pectin lyase-like superfamily protein	High	1	0	0	2	0	2	0.5	204846		X			X
MA_5314078g0010	aspartyl protease family 2	AT1G01300-Eukaryotic aspartyl protease family protein	High	1	1	1	1	0	1	1	248072
MA_8691g0010	glucan endo-1,3-beta-glucosidase GVI	AT4G16260-Glycosyl hydrolase superfamily protein	High	0	1	1	1	1	1	1	839447	X				X
MA_778884g0010	cysteine-rich repeat secretory 55	AT3G22060-Receptor-like protein kinase-related family protein	High	0	1	1	1	0	2	1	139097
MA_8884419g0010	ubiquitin-40S ribosomal S27a	AT1G23410-Ribosomal protein S27a / Ubiquitin family protein	High	1	0	1	1	1	1	1	476907
MA_51464g0010	pectinesterase-like	AT4G02330-Plant invertase/pectin methylesterase inhibitor superfamily	High	1	1	0	1	1	1	1	1.84683e+06	X				X
MA_123133g0010	subtilisin-like protease	AT5G67360-Subtilase family protein	High	0	1	1	1	1	1	1	1.51222e+06
MA_10122826g0010	early nodulin 3	AT3G20570-early nodulin-like protein 9	High	1	0	1	1	1	1	1	832644
MA_106219g0010	rhodanese-like domain-containing chloroplastic	AT4G01050-thylakoid rhodanese-like protein	High	0	0	0	1	3	1	0.5	121261
MA_734639g0010	SDD1	AT5G67360-Subtilase family protein	High	0	1	1	1	1	1	1	294907
MA_141331g0010	STRUBBELIG-RECEPTOR FAMILY 8	AT4G22130-STRUBBELIG-receptor family 8	High	1	1	1	1	0	1	1	127450		X			X
MA_96086g0010	actin-101-like isoform X1	AT5G09810-actin 7	High	0	2	1	0	2	0	0.5	393061
MA_566096g0010	kDa proline-rich -like	AT1G62500-Bifunctional inhibitor/lipid-transfer protein/seed storage 2S albumin superfamily protein	High	1	1	1	1	1	0	1	3.75e+06		X			X
MA_6291g0010	bifunctional L-3-cyanoalanine synthase cysteine synthase mitochondrial	AT3G61440-cysteine synthase C1	High	1	1	1	1	1	0	1	256229
MA_38618g0020	caffeoylshikimate esterase-like	AT2G39420-alpha/beta-Hydrolases superfamily protein	High	1	1	1	1	1	0	1	1.52977e+07
MA_43044g0010	cysteine protease	AT2G40880-cystatin A	High	0	3	2	0	0	0	0	345350
MA_811078g0010	laccase	AT2G40370-laccase 5	High	2	2	1	0	0	0	0.5	303381
MA_30833g0010	alpha-amylase isozyme 3D-like	AT4G25000-alpha-amylase-like protein	High	0	0	0	1	1	2	0.5	517628
MA_22762g0010	ubiquitin-60S ribosomal L40	AT1G23410-Ribosomal protein S27a / Ubiquitin family protein	High	0	0	0	1	2	1	0.5	325808
MA_9971388g0010	PI-PLC X domain-containing At5g67130-like	AT1G49740-PLC-like phosphodiesterases superfamily protein	High	1	0	1	0	0	2	0.5	216612
MA_77698g0010	heparanase 3	AT5G34940-glucuronidase 3	High	1	1	0	0	0	2	0.5	183230
MA_10430460g0010	probable pectinesterase pectinesterase inhibitor 51	AT5G09760-Plant invertase/pectin methylesterase inhibitor superfamily	High	1	0	0	2	0	1	0.5	180722
MA_7597689g0010	aspartyl protease family At5g10770-like		High	0	0	0	1	1	2	0.5	363752
MA_48769g0010	Wall-associated receptor kinase galacturonan-binding domain	AT3G17350-wall-associated receptor kinase carboxy-terminal protein	High	0	0	0	1	2	1	0.5	100686		X			X
MA_10433951g0030	cysteine ase inhibitor	AT2G40880-cystatin A	High	0	0	0	0	1	3	0	110915				X	X
MA_10425925g0010	unknown		High	0	1	0	1	1	1	1	292359
MA_285833g0010	extensin	AT4G08685-Pollen Ole e 1 allergen and extensin family protein	High	1	1	1	0	0	1	1	233805		X			X
MA_900643g0010	leucine-rich repeat extensin 4		High	0	0	0	0	2	2	0	202722	X				X
MA_5372344g0010	alpha-xylosidase 1-like		High	2	0	1	0	0	1	0.5	330621
MA_929585g0010	serine type endopeptidase inhibitor	AT1G72060-serine-type endopeptidase inhibitor	High	0	0	0	2	1	1	0.5	164984	X				X
MA_39487g0010	probable xyloglucan endotransglucosylase hydrolase 23	AT4G14130-xyloglucan endotransglucosylase/hydrolase 15	High	0	0	0	1	2	1	0.5	407827
MA_333359g0010	aspartyl protease family At5g10770-like	AT5G10770-Eukaryotic aspartyl protease family protein	High	0	0	0	2	2	0	0	287176
MA_57750g0010	probable pectinesterase pectinesterase inhibitor 51	AT5G64640-Plant invertase/pectin methylesterase inhibitor superfamily	High	0	1	1	1	1	0	1	235366
MA_921733g0010	aspartyl protease family 2-like	AT1G01300-Eukaryotic aspartyl protease family protein	High	0	1	1	1	1	0	1	125601
MA_242776g0010	nucleosome-remodeling factor subunit BPTF	AT4G21970-senescence regulator (Protein of unknown function, DUF584)	High	1	1	0	1	1	0	1	5.21214e+06
MA_76578g0010	laccase	AT5G05390-laccase 12	High	3	0	1	0	0	0	0	462333
MA_4992g0010	serine carboxypeptidase-like 45	AT2G33530-serine carboxypeptidase-like 46	High	1	1	2	0	0	0	0.5	128901
MA_10251013g0010	probable xyloglucan endotransglucosylase hydrolase B	AT5G13870-xyloglucan endotransglucosylase/hydrolase 5	High	1	1	2	0	0	0	0.5	130853
MA_53043g0010	ubiquitin-NEDD8 RUB2	AT1G31340-related to ubiquitin 1	High	0	0	0	1	1	1	0.5	95835.8				X	X
MA_4911g0010	probable glucan 1,3-beta-glucosidase A		High	0	1	0	0	1	1	0.5	243518			X		X
MA_1964g0010	actin	AT5G09810-actin 7	High	0	0	0	0	0	3	0	182295
MA_10426357g0010	epidermis-specific secreted glyco EP1-like	AT1G78830-Curculin-like (mannose-binding) lectin family protein	High	0	0	0	0	1	2	0	132170
MA_169756g0010	lysM domain-containing GPI-anchored 1-like	AT1G21880-lysm domain GPI-anchored protein 1 precursor	High	0	0	0	1	1	1	0.5	321785
MA_128912g0010	wall-associated receptor kinase galacturonan-binding	AT3G17350-wall-associated receptor kinase carboxy-terminal protein	High	0	0	0	1	1	1	0.5	343080		X			X
MA_4122248g0010			High	0	1	0	0	1	1	0.5	115007
MA_230960g0010	non-specific lipid-transfer 4-like	AT2G37870-Bifunctional inhibitor/lipid-transfer protein/seed storage 2S albumin superfamily protein	High	0	1	0	0	2	0	0	287268
MA_188576g0010	non-specific lipid-transfer 4	AT2G37870-Bifunctional inhibitor/lipid-transfer protein/seed storage 2S albumin superfamily protein	High	0	2	0	0	1	0	0	110951
MA_58118g0010	FRIGIDA 3	AT5G48385-FRIGIDA-like protein	High	1	0	1	0	1	0	0.5	71439.1
MA_10429529g0010	probable glucuronoxylan glucuronosyltransferase IRX7	AT2G28110-Exostosin family protein	High	1	1	0	0	1	0	0.5	348937	X	X	X	X	X
MA_10436154g0020	TMV resistance N	AT5G45200-Disease resistance protein (TIR-NBS-LRR class) family	High	1	0	1	0	1	0	0.5	4.67237e+07
MA_10027643g0010	serine carboxypeptidase-like 51	AT2G27920-serine carboxypeptidase-like 51	High	1	0	1	1	0	0	0.5	66690.5
MA_192698g0010	laccase 12	AT5G05390-laccase 12	High	1	1	1	0	0	0	0.5	450807	X				X
MA_10254g0020	L-ascorbate oxidase homolog	AT4G22010-SKU5 similar 4	High	1	1	1	0	0	0	0.5	100982		X			X
MA_102538g0010	class IV chitinase Chia4-	AT2G43590-Chitinase family protein	High	0	2	1	0	0	0	0	599401	X				X
MA_93862g0010	subtilisin-like protease	AT5G19660-SITE-1 protease	High	1	1	1	0	0	0	0.5	195328
MA_36141g0010	class VII chitinase	AT3G54420-homolog of carrot EP3-3 chitinase	High	3	0	0	0	0	0	0	191192	X				X
MA_182289g0010	beta-xylosidase alpha-L-arabinofuranosidase 2-like	AT5G64570-beta-D-xylosidase 4	High	0	0	0	0	1	1	0	1.40608e+06
MA_113484g0010	bark storage A	AT4G28940-Phosphorylase superfamily protein	High	0	0	0	0	0	2	0	78382.8	X			X	X
MA_12471g0010	aspartic ase 1 isoform X2	AT5G10080-Eukaryotic aspartyl protease family protein	High	0	0	0	0	0	2	0	51289		X	X	X	X
MA_24261g0010	histone	AT4G40030-Histone superfamily protein	High	0	1	0	0	0	1	0	219624				X	X
MA_51087g0010	aspartyl protease family 2	AT3G25700-Eukaryotic aspartyl protease family protein	High	0	0	0	0	1	1	0	30328.7
MA_1341909g0010	Ubiquitin	AT1G65350-ubiquitin 13	High	0	0	0	1	1	0	0	455168
MA_10011775g0010	GNK2_GINBI ame: Full=Antifungal ginkbilobin-2 Flags: Precursor	AT3G60720-plasmodesmata-located protein 8	High	0	0	0	1	1	0	0	78651.2
MA_111431g0010	peroxidase 10-like	AT5G06720-peroxidase 2	High	0	0	0	1	1	0	0	55241.1
MA_10430703g0010	probable xyloglucan endotransglucosylase hydrolase 23	AT4G25810-xyloglucan endotransglycosylase 6	High	0	0	1	0	1	0	0	57903.1
MA_13416g0010	aspartyl protease family 1-like	AT4G35880-Eukaryotic aspartyl protease family protein	High	0	0	1	0	1	0	0	106075
MA_7353g0010	probable glucan endo-1,3-beta-glucosidase A6	AT3G23770-O-Glycosyl hydrolases family 17 protein	High	0	0	0	1	1	0	0	88437.6
MA_4402g0010	probable beta-1,3-galactosyltransferase 2	AT1G05170-Galactosyltransferase family protein	High	0	0	0	1	1	0	0	157800			X		X
MA_651220g0010	elongation factor 1-alpha	AT1G07920-GTP binding Elongation factor Tu family protein	High	0	1	0	0	1	0	0	92976.5
MA_10434662g0010	probable L-gulonolactone oxidase 6	AT1G32300-D-arabinono-1,4-lactone oxidase family protein	High	1	0	0	0	1	0	0	2.9787e+06
MA_40328g0010	ABC transporter B family member 20	AT3G55320-P-glycoprotein 20	High	0	1	0	1	0	0	0	246415				X	X
MA_10430339g0010	Actin	AT3G12110-actin-11	High	1	0	0	1	0	0	0	26474.2		X	X		X
MA_52544g0010	probable leucine-rich repeat receptor kinase At1g35710	AT5G23400-Leucine-rich repeat (LRR) family protein	High	0	0	2	0	0	0	0	108597	X	X			X
MA_58143g0010	CO(2)-response secreted protease-like	AT1G20160-Subtilisin-like serine endopeptidase family protein	High	0	1	1	0	0	0	0	185323
MA_104339g0010	probable polygalacturonase	AT4G23820-Pectin lyase-like superfamily protein	High	0	1	1	0	0	0	0	64489.1
MA_42044g0010	GDSL esterase lipase At4g01130	AT4G01130-GDSL-like Lipase/Acylhydrolase superfamily protein	High	1	1	0	0	0	0	0	74924.2
MA_115358g0010	HOTHEAD	AT5G51950-Glucose-methanol-choline (GMC) oxidoreductase family protein	High	1	1	0	0	0	0	0	108789
MA_10426168g0010	Plant peroxidase	AT5G17820-Peroxidase superfamily protein	High	1	1	0	0	0	0	0	33234.9
MA_10426350g0010	proton pump-interactor 1	AT4G27500-proton pump interactor 1	High	1	1	0	0	0	0	0	887101
